# Supplementary material for: A natural uORF variant confers phosphorus acquisition diversity in soybean
Source: Nat Commun. 2022 Jul 1;13:3796. doi: 10.1038/s41467-022-31555-2 (PMC9249851; doi:10.1038/s41467-022-31555-2)
Supplement: Supplementary file 3 — Supplementary Data 1 [file 41467_2022_31555_MOESM3_ESM.xlsx]

## Sheet: Sheet1
Supplementary Data 1 Detailed information of 274 accessions in an applied core collection of P-efficiency in soybean
Accession ID	Name	Geographical distribution	Clean reads (M)	Clean bases (Gb)	Sequencing depth	Base quality ≧20 (%)	Genome coverage	Subpopulation component			Sequencing-based subpopulation
								South	Brazil	North
FC001	he zhou huang dou	Guang xi	58.58	8.77	8.97	0.9802	0.9421	1	0	0	South
FC002	ben di huang	Guang xi	40.03	5.99	6.13	0.9763	0.9338	1	0	0	South
FC003	huang dou zi	Guang xi	49.3	7.38	7.54	0.9751	0.9417	1	0	0	South
FC004	fu long dou	Guang xi	39.48	5.9	6.03	0.972	0.9372	1	0	0	South
FC005	po ren huang dou	Guang xi	39.57	5.92	6.05	0.9746	0.9349	1	0	0	South
FC006	wa yao huang dou	Guang xi	43.33	6.48	6.63	0.971	0.9377	1	0	0	South
FC007	na bei dou	Guang xi	39.51	5.91	6.05	0.9801	0.9186	0.99	0	0.01	South
FC008	niu huang dou	Guang xi	43.98	6.58	6.73	0.9739	0.9363	1	0	0	South
FC009	hei zui huang dou	Guang xi	44.53	6.66	6.81	0.9751	0.937	0.96	0	0.04	South
FC010	gong zheng huang dou	Guang xi	48.08	7.19	7.36	0.9714	0.943	1	0	0	South
FC011	na po hei yan dou	Guang xi	41.84	6.26	6.4	0.9807	0.9204	0.86	0.1	0.03	South
FC012	yue nan da huang dou	Guang xi	40.9	6.12	6.26	0.976	0.9316	1	0	0	South
FC013	yu tian da dou	Guang xi	44.68	6.68	6.83	0.973	0.9378	0.94	0.06	0.01	South
FC014	jing xi chun dou	Guang xi	44.84	6.71	6.86	0.9798	0.9289	0.87	0.13	0	South
FC015	jin ya huang dou	Guang xi	40.99	6.13	6.27	0.9761	0.934	0.94	0.06	0.01	South
FC016	jin ya zhong huang	Guang xi	48.49	7.26	7.42	0.9758	0.943	1	0	0	South
FC017	feng shan ba yue huang	Guang xi	39.75	5.95	6.08	0.9841	0.929	0.83	0.14	0.03	South
FC018	tian e la ma dou	Guang xi	44.3	6.63	6.78	0.9835	0.9375	0.89	0.06	0.05	South
FC019	le ye chun dou	Guang xi	48	7.18	7.34	0.9836	0.9422	1	0	0	South
FC020	ge bu xiao huang dou	Guang xi	48.83	7.31	7.47	0.9759	0.9335	0.89	0.06	0.05	South
FC021	he da dou	Guang xi	47.9	7.17	7.33	0.9801	0.9316	0.85	0.14	0.01	South
FC022	gui chun yi hao	Guang xi	37.25	5.58	5.7	0.98	0.9141	1	0	0	South
FC023	gui 98—1	Guang xi	45.39	6.79	6.94	0.9746	0.9305	0.85	0.15	0	South
FC024	hua pi dou	Guang xi	55.31	8.28	8.46	0.9791	0.9384	0.83	0.17	0	South
FC025	dou xing qing pi dou	Guang xi	45.09	6.75	6.9	0.9805	0.9311	0.94	0.04	0.01	South
FC026	fang cheng na liang qing dou	Guang xi	40.66	6.09	6.22	0.981	0.9198	1	0	0	South
FC027	lv pi da dou	Guang xi	50.93	7.62	7.8	0.9768	0.93	1	0	0	South
FC028	yue nan hei dou	Guang xi	50.52	7.56	7.73	0.9764	0.931	0.61	0.02	0.37	Intermediate (South-North)
FC029	wen hua huang dou	Guang xi	38.14	5.71	5.84	0.9762	0.9068	0.87	0.13	0	South
FC030	liu dou yi hao	Guang xi	41.81	6.26	6.4	0.9797	0.9212	0.93	0.07	0.01	South
FC031	feng shan li xia qing dou	Guang xi	44.29	6.63	6.78	0.9812	0.9199	0.99	0.01	0	South
FC032	chi shu hei dou	Guang xi	43	6.44	6.58	0.9772	0.921	1	0	0	South
FC033	zai miao da dou	Guang xi	39.46	5.91	6.04	0.9792	0.9217	0.99	0	0.01	South
FC034	mi jia huang dou (zao )	Guang xi	30.61	4.58	4.68	0.9768	0.8828	1	0	0	South
FC035	mi jia huang dou (chi)	Guang xi	43.31	6.48	6.63	0.9769	0.9232	1	0	0	South
FC036	gui 199	Guang xi	43	6.44	6.58	0.9763	0.9244	0.93	0.07	0	South
FC037	bai nan qiu huang dou	Guang xi	34.19	5.12	5.23	0.9763	0.8978	0.82	0.02	0.17	South
FC038	na po xiao huang dou	Guang xi	45.31	6.78	6.93	0.9801	0.9302	1	0	0	South
FC039	yong le huang dou	Guang xi	33.84	5.06	5.18	0.9769	0.8931	0.84	0.04	0.12	South
FC040	da li huang dou	Guang xi	36.24	5.42	5.54	0.9725	0.9318	0.97	0	0.03	South
FC042	le ye liu yue dou	Guang xi	40.43	6.05	6.19	0.9772	0.9144	0.86	0.08	0.07	South
FC043	jin long mao dou	Guang xi	45.69	6.84	6.99	0.979	0.9298	1	0	0	South
FC044	dong an hei dou	Guang xi	40.99	6.14	6.27	0.9798	0.9182	0.8	0.11	0.09	South
FC046	ying min xiao hei dou	Guang xi	31.84	4.77	4.87	0.9803	0.8833	0.83	0.05	0.12	South
FC047	qiu hei dou	Guang xi	41.31	6.18	6.32	0.979	0.9197	0.91	0.01	0.08	South
FC048	jin long hei dou	Guang xi	44.69	6.69	6.84	0.9765	0.9255	0.86	0.09	0.04	South
FC049	san lian hei dou	Guang xi	33.96	5.08	5.2	0.9804	0.8936	0.92	0	0.07	South
FC050	gui zao yi hao	Guang xi	40.8	6.11	6.24	0.9799	0.9104	1	0	0	South
FC051	ai gan xiao dou	Guang xi	51.46	7.7	7.87	0.9811	0.9386	0.87	0.13	0	South
FC052	jing xi qiu huang dou	Guang xi	40.27	6.03	6.16	0.9763	0.9132	0.91	0	0.09	South
FC053	ping guo dou	Guang xi	38.94	5.83	5.96	0.9832	0.9142	0.98	0	0.02	South
FC055	90—2	Guang xi	40.54	6.07	6.2	0.9758	0.9148	0.94	0.02	0.04	South
FC056	da pu da li huang	Jiang su	42.03	6.29	6.43	0.9811	0.9291	0.96	0.03	0.01	South
FC057	xiao huang dou	Guang xi	40.55	6.07	6.21	0.9775	0.9122	0.83	0.17	0.01	South
FC058	zhong dou 14	Hu bei	35.79	5.36	5.48	0.9757	0.9108	0.47	0.53	0	Intermediate (South-Brazil)
FC059	feng ping hei dou	Guang xi	35.43	5.3	5.42	0.9836	0.9133	0.83	0.1	0.08	South
FC060	ju xian qiu dou A	An hui	40.52	6.06	6.2	0.9811	0.9194	0.86	0.03	0.11	South
FC061	dong hai ping ding huang	Jiang su	43.29	6.48	6.62	0.9759	0.9251	0.51	0	0.49	Intermediate (South-North)
FC062	hua qi huang mao dou	Jiang su	45.53	6.81	6.97	0.9721	0.9284	0.91	0.04	0.05	South
FC063	fu yang 170	An hui	49.17	7.36	7.52	0.9812	0.9326	0.85	0	0.15	South
FC064	zong yang hou zi mao	Jiang su	42.87	6.42	6.56	0.9741	0.9248	0.89	0.09	0.02	South
FC065	huan jiang liu yue dou	Guang xi	48.52	7.26	7.43	0.9813	0.9327	0.85	0.12	0.03	South
FC066	mian yang bai mao dou	Si chuan	42.95	6.43	6.57	0.9758	0.9227	0.91	0.02	0.08	South
FC067	nan nong 89-30	Jiang su	45.14	6.76	6.91	0.9769	0.9245	0.8	0.13	0.07	South
FC068	nan nong 89-29	Jiang su	48.47	7.25	7.42	0.976	0.926	0.57	0.25	0.18	Intermediate (South-Brazil-North)
FC069	liu cheng tai ping ba yue huang	Guang xi	50.69	7.59	7.76	0.9803	0.9363	1	0	0	South
FC070	tong shan bao pi huang dou jia	Jiang su	32.76	4.9	5.01	0.9766	0.8869	0.78	0.06	0.16	South
FC071	gui 4—228	Guang xi	36.18	5.41	5.53	0.9736	0.9224	1	0	0	South
FC072	hai nan hei dou	Hai nan	43.56	6.52	6.66	0.9806	0.9276	0.92	0	0.08	South
FC073	jian li niu mao huang	Jiang su	48.33	7.23	7.4	0.9795	0.9299	0.84	0	0.16	South
FC074	luan chuan cheng guan chun xiao hei dou	Jiang su	42.95	6.43	6.57	0.975	0.9214	0.59	0.34	0.07	Intermediate (South-Brazil)
FC075	huang pi ba yue zha	Guang xi	51.05	7.64	7.81	0.9815	0.9316	0.78	0.06	0.16	South
FC076	fu chuan bai mao ba yue dou	Guang xi	39.81	5.96	6.09	0.9764	0.9089	0.84	0	0.16	South
FC077	jing xi qing pi dou	Guang xi	53.09	7.95	8.12	0.9761	0.9317	1	0	0	South
FC078	jiang ning zhong lao shu mao	Zhe jiang	34.95	5.23	5.35	0.9816	0.9286	0.87	0.13	0	South
FC079	shu yang da bai pi	Jiang su	39.2	5.86	6	0.9748	0.9349	0.55	0.13	0.32	Intermediate (South-Brazil-North)
FC080	Brazil1	Brazil	36.99	5.53	5.66	0.9715	0.9332	0.08	0.92	0	Brazil
FC081	Brazil2	Brazil	40.87	6.11	6.25	0.9708	0.9391	0	1	0	Brazil
FC082	Brazil3	Brazil	39.31	5.88	6.01	0.9695	0.9393	0	1	0	Brazil
FC083	Brazil4	Brazil	43.07	6.45	6.59	0.9811	0.927	0	1	0	Brazil
FC084	Brazil5	Brazil	47.04	7.04	7.2	0.9753	0.9287	0	1	0	Brazil
FC085	Brazil6	Brazil	38.64	5.78	5.91	0.9701	0.9371	0	1	0	Brazil
FC086	Brazil7	Brazil	41.64	6.23	6.37	0.9803	0.9258	0	1	0	Brazil
FC087	Brazil8	Brazil	44.57	6.67	6.82	0.9765	0.9228	0.28	0.72	0	Brazil
FC088	Brazil9	Brazil	47.45	7.1	7.26	0.9805	0.9333	0	1	0	Brazil
FC089	Brazil10	Brazil	40.41	6.05	6.18	0.9805	0.926	0	1	0	Brazil
FC090	Brazil11	Brazil	41.75	6.25	6.39	0.9757	0.9193	0	1	0	Brazil
FC091	Brazil12	Brazil	48.8	7.3	7.47	0.976	0.9362	0	1	0	Brazil
FC092	Brazil13	Brazil	36.76	5.5	5.63	0.9747	0.9169	0.21	0.79	0	Brazil
FC093	Brazil14	Brazil	45.9	6.87	7.02	0.976	0.9291	0	1	0	Brazil
FC094	Brazil15	Brazil	47.33	7.08	7.24	0.9762	0.9292	0.27	0.73	0	Brazil
FC095	Brazil16	Brazil	50.87	7.61	7.79	0.9769	0.9316	0.26	0.74	0	Brazil
FC096	Brazil17	Brazil	44.13	6.61	6.75	0.98	0.9274	0.08	0.92	0	Brazil
FC097	Brazil18	Brazil	39.38	5.89	6.03	0.976	0.9152	0.26	0.74	0	Brazil
FC098	FC098	-	43.07	6.45	6.59	0.9804	0.9267	1	0	0	South
FC099	Brazil21	Brazil	39.05	5.84	5.98	0.9803	0.9138	0.09	0.91	0	Brazil
FC100	Brazil22	Brazil	45.51	6.81	6.97	0.9804	0.9308	0.2	0.74	0.05	Brazil
FC102	Brazil24	Brazil	36.47	5.45	5.57	0.9693	0.9302	0.44	0.56	0	Intermediate (South-Brazil)
FC103	Brazil25	Brazil	44.61	6.68	6.83	0.9754	0.9234	0.09	0.91	0	Brazil
FC104	guang dong 1 hao (guang da li)	Guang dong	46.68	6.99	7.14	0.9761	0.9294	1	0	0	South
FC105	guang dong 2 hao	Guang dong	46.42	6.95	7.1	0.9803	0.933	1	0	0	South
FC106	guang dong 3 hao (wu chuan)	Guang dong	44.45	6.65	6.8	0.9763	0.9222	1	0	0	South
FC107	guang dong 4 hao (yang chun)	Guang dong	39.57	5.92	6.06	0.9761	0.9083	1	0	0	South
FC108	guang dong 5 hao (bai mao mao)	Guang dong	45.38	6.79	6.94	0.9757	0.9234	0.9	0	0.1	South
FC109	guang dong 6 hao (lian jiang 30)	Guang dong	41.85	6.26	6.4	0.9807	0.9207	1	0	0	South
FC110	guang dong 7 hao (zhe chun 2 hao)	Guang dong	44.45	6.65	6.8	0.975	0.9248	1	0	0	South
FC111	guang dong 8 hao (bo luo da li, ben di 1 hao)	Guang dong	40.34	6.04	6.17	0.9815	0.9204	1	0	0	South
FC112	guang dong 9 hao (bo luo xiao li, ben di 2 hao)	Guang dong	44.72	6.69	6.84	0.9813	0.9243	1	0	0	South
FC113	nian hai 1	Guang dong	37.07	5.54	5.67	0.9696	0.9305	1	0	0	South
FC114	nian hai 2	Guang dong	42.96	6.43	6.57	0.9816	0.9328	1	0	0	South
FC115	nian hai 3	Guang dong	41.37	6.19	6.33	0.9754	0.9339	0.85	0.07	0.07	South
FC116	nian hai 4	Guang dong	46.67	6.99	7.14	0.9791	0.9334	0.79	0.13	0.07	South
FC117	nian hai 5	Guang dong	46.91	7.02	7.17	0.9583	0.9359	0.84	0	0.16	South
FC118	nian hai 6	Guang dong	42.08	6.3	6.44	0.9763	0.9235	1	0	0	South
FC119	nian hai 7	Guang dong	47.3	7.08	7.24	0.9813	0.9371	1	0	0	South
FC120	nian hai 8	Guang dong	42.84	6.41	6.55	0.976	0.9202	1	0	0	South
FC121	nian hai 9	Guang dong	34.59	5.18	5.29	0.9762	0.9232	0.95	0.01	0.04	South
FC122	nian hai 10	Guang dong	51.42	7.7	7.87	0.9802	0.9337	0.8	0.14	0.05	South
FC123	PI416973	-	33.54	5.02	5.13	0.974	0.8929	0.44	0.56	0	Intermediate (South-Brazil)
FC124	DOKO	Brazil	37.44	5.6	5.72	0.9751	0.9365	0.03	0.86	0.11	Brazil
FC125	SQUAHA	Brazil	42.01	6.29	6.43	0.9735	0.9343	0.28	0.72	0	Brazil
FC126	IACA	Brazil	45.39	6.79	6.94	0.9718	0.9399	0.06	0.94	0	Brazil
FC127	YOUNG	-	51.95	7.78	7.95	0.9765	0.9386	0.64	0.18	0.17	South
FC128	hei nong 11	-	44.46	6.65	6.8	0.9678	0.9313	0	1	0	Brazil
FC130	nen feng 1 hao	-	44.76	6.7	6.85	0.9794	0.9321	0.84	0.16	0	South
FC131	nen liang 4 hao	-	36.89	5.52	5.64	0.9701	0.9316	0.23	0.72	0.05	Brazil
FC136	zhao zhou xiao li huang	-	38.76	5.8	5.93	0.9738	0.9338	0.1	0.85	0.05	Brazil
FC137	mo shi dou	Hei long jiang	46.77	7	7.16	0.9769	0.9329	0	0.18	0.82	North
FC139	ji lin 3 hao	-	39.16	5.86	5.99	0.9767	0.9169	0	0.89	0.11	Brazil
FC140	hei dou	Ji lin	45.59	6.82	6.98	0.9756	0.9231	0.27	0.67	0.06	Intermediate (South-Brazil)
FC141	xiao li hei dou	Ji lin	40.25	6.03	6.16	0.9786	0.9188	0.03	0.13	0.84	North
FC142	liu tiao qing	Liao ning	39.61	5.93	6.06	0.9747	0.9125	0.41	0.25	0.34	Intermediate (South-Brazil-North)
FC143	hei mo shi dou	Liao ning	40.06	5.99	6.13	0.9755	0.9105	0	0.27	0.73	North
FC144	hei dou	Liao ning	39	5.84	5.97	0.9796	0.9182	0.15	0.19	0.66	North
FC146	xiao huang jiao	He bei	41.15	6.16	6.3	0.9806	0.9245	0.59	0	0.41	Intermediate (South-North)
FC147	wan dou bai	-	55.54	8.31	8.5	0.981	0.939	1	0	0	South
FC148	xiao cai sheng huang dou	-	33.47	5.01	5.12	0.9797	0.8926	1	0	0	South
FC149	xiao huang dou	-	46.3	6.93	7.08	0.9764	0.9254	0.23	0.09	0.69	North
FC151	hei dou	-	51.61	7.72	7.89	0.9749	0.9385	0	0	1	North
FC152	hei jia hei dou	-	41.49	6.21	6.35	0.9748	0.9317	1	0	0	South
FC153	bai hua kuai hei dou	-	43.73	6.54	6.69	0.9734	0.9326	0	0	1	North
FC154	hei dou	-	43.84	6.56	6.71	0.9744	0.9342	0	0	1	North
FC155	tu tou huang dou	Shan xi	39.92	5.97	6.11	0.9734	0.9336	0.08	0.37	0.54	Intermediate (Brazil-North)
FC156	bai dou	Shan xi	43.45	6.5	6.65	0.9745	0.9391	0.2	0.54	0.27	Intermediate (South-Brazil-North)
FC157	xiao huang dou	-	36.02	5.39	5.51	0.9739	0.9275	0.48	0.25	0.28	Intermediate (South-Brazil-North)
FC158	da huang dou	-	38.57	5.77	5.9	0.9741	0.9256	0.38	0.29	0.32	Intermediate (South-Brazil-North)
FC159	tie pi huang dou	-	45.26	6.77	6.93	0.9726	0.9374	0.37	0.02	0.61	Intermediate (South-North)
FC160	ba yue zha	-	39.78	5.95	6.08	0.9835	0.931	0.43	0.08	0.49	Intermediate (South-North)
FC161	ba yue zha	-	51.43	7.7	7.87	0.9725	0.9421	0.35	0	0.65	Intermediate (South-North)
FC162	xiao huang pi dou	-	50.63	7.58	7.75	0.9721	0.9399	0.44	0	0.56	Intermediate (South-North)
FC163	er lian peng dou	-	48.43	7.24	7.41	0.9727	0.9429	0.37	0.46	0.17	Intermediate (South-Brazil)
FC164	wan hei dou	-	40.01	5.99	6.12	0.9848	0.9281	1	0	0	South
FC165	zhong xing hei dou	-	43.25	6.47	6.62	0.9736	0.9362	0.71	0.29	0	South
FC166	gun long zhu	-	44.48	6.66	6.81	0.9812	0.9252	0.22	0	0.78	North
FC167	da qing jie	-	51.42	7.7	7.87	0.9806	0.937	0.12	0.23	0.65	North
FC168	shu shu hong hei dou	-	43.27	6.48	6.62	0.9801	0.9227	0.09	0.17	0.74	North
FC169	yang dou	-	46.65	6.98	7.14	0.9752	0.9291	0.99	0.01	0	South
FC170	zong hei dou	-	45.18	6.76	6.92	0.98	0.9238	0	0.08	0.92	North
FC171	xiao lao shu yan	-	41.91	6.27	6.41	0.9747	0.9162	1	0	0	South
FC172	da li hei	-	42.95	6.43	6.57	0.9758	0.9119	0.18	0	0.82	North
FC173	xiao li hei dou	-	43.08	6.45	6.59	0.9799	0.92	0	0	1	North
FC174	huang shu pi	-	38.91	5.82	5.96	0.9774	0.9072	0	0.08	0.92	North
FC175	xiao lao shu yan hei dou	-	46.38	6.94	7.1	0.9719	0.931	1	0	0	South
FC176	hei da dou	-	36.8	5.51	5.63	0.9805	0.9031	0.48	0.02	0.5	Intermediate (South-North)
FC177	hong hua dou	-	43.54	6.52	6.66	0.9758	0.9221	0.29	0	0.71	North
FC178	da hong dou	-	43.76	6.55	6.7	0.9764	0.9193	0.05	0	0.95	North
FC179	hua dou zi	-	36.85	5.51	5.63	0.9644	0.9194	0.12	0	0.88	North
FC180	li dai dou	-	47.71	7.14	7.3	0.9806	0.9291	0	0.18	0.82	North
FC181	nan zhao ba yue zha	-	48.84	7.31	7.47	0.9799	0.9305	0.86	0	0.14	South
FC182	min quan yuan dan li	-	52.32	7.83	8.01	0.9804	0.9367	0.87	0.13	0	South
FC183	ping yu tian e dan	-	45.85	6.86	7.01	0.9759	0.8957	0.61	0.02	0.37	Intermediate (South-North)
FC184	xi xian qi tou hei	-	44.88	6.71	6.87	0.9761	0.9145	0.97	0	0.03	South
FC185	zhe cheng huang mian dou	-	35.45	5.3	5.42	0.9748	0.928	0	1	0	Brazil
FC186	xin an da dou	-	41.64	6.23	6.37	0.9766	0.9088	0.29	0	0.71	North
FC187	xin yang da dou	-	49.58	7.42	7.58	0.9796	0.9288	0.55	0	0.45	Intermediate (South-North)
FC188	chen liu niu mao huang	-	39.54	5.92	6.05	0.9763	0.9086	0	0.15	0.85	North
FC189	ru nan tian e dan	-	47.26	7.07	7.23	0.9752	0.9284	1	0	0	South
FC190	shang qiu jiu yue qing	-	40.25	6.02	6.16	0.9806	0.9127	0.97	0.03	0	South
FC191	kai feng qing dou	-	43.53	6.51	6.66	0.9747	0.9152	0.78	0	0.22	South
FC192	zheng zhou da zi qing dou	-	38	5.68	5.81	0.9735	0.9299	0.78	0	0.22	South
FC193	xu chang qing dou	-	40.36	6.04	6.17	0.9764	0.9006	1	0	0	South
FC194	lu shan qing dou	-	38.13	5.7	5.83	0.964	0.8917	0.54	0	0.46	Intermediate (South-North)
FC195	fan ji xiang guan lv dou	-	38.56	5.77	5.9	0.9801	0.9149	0.9	0	0.1	South
FC196	dou ming xiao qing dou	-	41.88	6.26	6.4	0.9749	0.9196	0.73	0.22	0.05	South
FC197	hei dou	-	34.09	5.1	5.22	0.9762	0.8904	0	0	1	North
FC198	ben hei dou	-	50.13	7.5	7.67	0.9764	0.9183	0	0	1	North
FC200	xin yi yue nan da huang ke	-	45.84	6.86	7.01	0.9795	0.9161	0.39	0.57	0.05	Intermediate (South-Brazil)
FC201	wu chang ba yue pao	-	40.41	6.05	6.18	0.9768	0.9117	0.79	0	0.21	South
FC202	hu lan da bai mei	-	34.31	5.13	5.25	0.9693	0.9214	0.74	0.26	0	South
FC203	ji lin 15 hao	-	36.93	5.52	5.65	0.9693	0.9337	0	0.82	0.18	Brazil
FC204	tong jiao 83-1414	Ji lin	37.33	5.59	5.71	0.9766	0.9045	0	0	1	North
FC205	he long liu shi tian huan jia	Ji lin	39.75	5.95	6.08	0.9829	0.9198	0.61	0.33	0.06	Intermediate (South-Brazil)
FC206	tong hua bai hua da li	-	43.94	6.57	6.72	0.9751	0.9133	0.12	0.8	0.09	Brazil
FC207	hui nan ya qing dou	Ji lin	30.14	4.51	4.61	0.9827	0.8543	0.15	0.59	0.26	Intermediate (South-Brazil-North)
FC208	hui nan da qing dou	-	41.96	6.28	6.42	0.9825	0.9139	1	0	0	South
FC209	liu he hei da dou	Ji lin	40.17	6.01	6.14	0.9758	0.8979	0.15	0.59	0.26	Intermediate (South-Brazil-North)
FC210	bai cheng da hei mo shi dou	Ji lin	38.51	5.76	5.89	0.9819	0.8953	0.61	0.1	0.29	Intermediate (South-Brazil-North)
FC211	bai cheng he jia mo shi dou	Ji lin	37.82	5.66	5.78	0.9819	0.8884	0	0	1	North
FC212	da an bai hua mo shi dou	-	42.38	6.34	6.48	0.981	0.8998	0.95	0.05	0	South
FC213	da an hei mo shi dou	Ji lin	40.79	6.1	6.24	0.9816	0.8841	0	0	1	North
FC214	tao dong he jia mo shi dou	-	35.73	5.34	5.46	0.975	0.8324	0.94	0.06	0	South
FC215	tao dong cha mo shi dou	-	42.62	6.38	6.52	0.9761	0.9043	1	0	0	South
FC216	jin shan cha mo shi dou	Ji lin	37.74	5.65	5.77	0.9836	0.886	0	0	1	North
FC217	cha gan hua xiao cha dou	Ji lin	41.36	6.19	6.33	0.9823	0.9137	0	0	1	North
FC218	cha gan hua cha mo shi dou	Ji lin	32.03	4.79	4.9	0.9755	0.9099	0	0	1	North
FC219	gong peng mo shi dou	-	42.68	6.38	6.53	0.9767	0.8955	1	0	0	South
FC220	tong yu hei mo shi dou	-	37.57	5.62	5.75	0.983	0.8941	1	0	0	South
FC221	tong yu mo shi dou	Ji lin	45.71	6.84	6.99	0.975	0.9133	0.61	0.1	0.28	Intermediate (South-Brazil-North)
FC222	huang dou	Nei meng gu	40.31	6.03	6.17	0.9833	0.9125	0.22	0.11	0.67	North
FC223	lv da dou	-	39.63	5.93	6.06	0.9824	0.8959	1	0	0	South
FC224	xiao li hei dou	-	50.29	7.52	7.69	0.976	0.9196	0.99	0.01	0	South
FC225	da bian hei dou	-	47.06	7.04	7.2	0.9754	0.9177	1	0	0	South
FC226	xiao he dou	-	40.3	6.03	6.16	0.9761	0.8843	0.76	0.06	0.18	South
FC227	da li hei dou	-	34.8	5.2	5.32	0.9551	0.9278	0.91	0.09	0	South
FC228	da hei dou	-	42.54	6.36	6.51	0.9829	0.9254	0.28	0.42	0.3	Intermediate (South-Brazil-North)
FC229	bai hei dou	-	37.22	5.57	5.7	0.9834	0.9114	0.79	0.05	0.16	South
FC230	ba wang bian hei dou	Shan xi	41.28	6.18	6.32	0.9821	0.9182	0	0	1	North
FC231	dong jie yi hao	-	41.87	6.26	6.41	0.9748	0.9178	0.88	0.12	0.01	South
FC232	cang xuan yi hao	-	35.95	5.38	5.5	0.982	0.9131	0.94	0.06	0.01	South
FC233	xiao hei dou	-	33.91	5.07	5.19	0.9835	0.8863	0	0	1	North
FC234	xiao shi dou	-	43.69	6.54	6.68	0.9705	0.9223	1	0	0	South
FC235	xiao hong dou	-	46.44	6.95	7.1	0.9799	0.9233	0.28	0	0.72	North
FC236	cha dou	-	41.5	6.21	6.35	0.9765	0.9054	0	0	1	North
FC237	hei dou	Shan xi	41.65	6.23	6.37	0.9809	0.9155	0.07	0	0.93	North
FC238	ma ma niu	-	40.87	6.12	6.25	0.9801	0.9182	1	0	0	South
FC239	he dou	-	35.66	5.34	5.46	0.9765	0.8831	0.54	0.32	0.14	Intermediate (South-Brazil-North)
FC240	wo yang hei dou	-	48.85	7.31	7.48	0.9787	0.9337	0.87	0.01	0.12	South
FC241	shan zi bai huang dou	-	44.11	6.6	6.75	0.9809	0.9294	0.83	0.03	0.14	South
FC242	jin dou 9 hao	-	39.89	5.97	6.1	0.9764	0.8999	1	0	0	South
FC243	jin dou 6 hao	-	41.22	6.17	6.31	0.9746	0.9121	1	0	0	South
FC244	jin dou 5 hao	-	46.99	7.03	7.19	0.9761	0.9303	0.2	0.48	0.32	Intermediate (South-Brazil-North)
FC245	xiao bai dou	Shan xi	39.8	5.96	6.09	0.9744	0.9067	0.06	0	0.94	North
FC247	yang jiao mi	-	53.67	8.03	8.21	0.9756	0.9358	0.11	0.89	0	Brazil
FC248	mao yan dou	-	38.5	5.76	5.89	0.9763	0.9071	0.17	0.51	0.33	Intermediate (South-Brazil-North)
FC249	sheng li 4 hao	-	40.48	6.06	6.19	0.9748	0.8992	0.54	0.34	0.12	Intermediate (South-Brazil)
FC250	xing guo 3 hao	-	37.3	5.58	5.7	0.9762	0.9033	0.54	0.34	0.12	Intermediate (South-Brazil)
FC252	yue jin 2 hao	-	42.73	6.39	6.54	0.9805	0.9097	0.16	0.17	0.67	North
FC253	chang le huang dou	-	38.81	5.81	5.94	0.9684	0.93	0.1	0.12	0.79	North
FC254	zhong zuo J 05	-	39.6	5.92	6.05	0.9723	0.9467	0.2	0.8	0.01	Brazil
FC255	A 4501(Ag4501)	-	45.02	6.74	6.89	0.9803	0.9314	0.11	0.81	0.08	Brazil
FC256	yu dou 12	-	36.23	5.42	5.54	0.9753	0.8854	0.68	0.16	0.17	South
FC257	jin 1265	-	43.19	6.46	6.61	0.9767	0.9091	0.27	0.39	0.34	Intermediate (South-Brazil-North)
FC258	zhong zuo 92121	-	36.81	5.5	5.63	0.9803	0.8921	0.36	0.32	0.32	Intermediate (South-Brazil-North)
FC259	Hartwig	-	42.81	6.4	6.55	0.9727	0.9424	0	1	0	Brazil
FC260	H 4994	-	40.37	6.03	6.17	0.9794	0.8703	0	0.92	0.08	Brazil
FC261	661	-	47.55	7.11	7.27	0.9763	0.9181	1	0	0	South
FC262	zao 18	-	39.28	5.88	6.01	0.9739	0.8992	0.45	0.47	0.08	Intermediate (South-Brazil)
FC263	97189	-	41.82	6.26	6.4	0.9811	0.9148	0.28	0.67	0.05	Intermediate (South-Brazil)
FC264	ke feng 6 hao	-	42.64	6.38	6.52	0.9802	0.9118	0.69	0.27	0.05	South
FC265	95-6036	-	37.34	5.59	5.71	0.9767	0.9153	0.26	0.74	0	Brazil
FC266	Hobbit 87	-	37.1	5.55	5.67	0.9684	0.9392	0	1	0	Brazil
FC267	A 93-2S3	-	44.56	6.67	6.82	0.9768	0.9025	0	0.92	0.08	Brazil
FC268	DP 3480	-	43.74	6.55	6.69	0.977	0.9317	0.04	0.96	0	Brazil
FC269	HB1	-	42.2	6.31	6.46	0.9796	0.9288	0.08	0.92	0	Brazil
FC270	95-6051	-	44.37	6.64	6.78	0.9763	0.9104	0.32	0.68	0	Intermediate (South-Brazil)
FC271	huang huai dou	-	36.35	5.44	5.56	0.9746	0.916	0.05	0	0.95	North
FC272	BD2	-	252.28	31.44	32.14	0.9577	0.9339	1	0	0	South
FC273	PU001	-	160.14	23.92	24.46	0.9738	0.9555	0.71	0.2	0.1	South
FC274	BX10	Brazil	182.3	22.71	23.22	0.955	0.9261	0	1	0	Brazil
FC275	PU002	-	143.53	21.45	21.93	0.9761	0.9541	0.72	0.16	0.12	South
FC276	PU003	-	142.38	21.29	21.76	0.9792	0.9655	0	1	0	Brazil
FC277	PU004	-	125.75	18.78	19.21	0.9482	0.9327	0.7	0.2	0.1	South
FC278	PU005	-	141.68	21.18	21.65	0.9784	0.9547	0.21	0.64	0.15	Brazil
FC279	PU006	-	128.03	19.12	19.55	0.9456	0.9383	0	1	0	Brazil
FC280	PU007	-	134.75	20.14	20.59	0.9786	0.9566	0.29	0.48	0.23	Intermediate (South-Brazil-North)
FC281	PU008	-	142.57	21.29	21.77	0.9755	0.958	0.7	0.19	0.11	South
FC282	YC03	Guang dong	233.12	29.05	29.7	0.953	0.9254	0.83	0.17	0	South
FC283	YC04	Guang dong	232.42	28.99	29.64	0.9603	0.9351	0.84	0.16	0	South
FC285	PU009	-	152.62	22.82	23.33	0.9789	0.954	0.67	0.1	0.23	South
FC286	PU010	-	142.64	21.31	21.79	0.9764	0.9571	0.46	0.38	0.16	Intermediate (South-Brazil)
FC287	PU011	-	74.49	11.14	11.39	0.9788	0.9064	0.28	0.72	0	Brazil
FC288	PU012	-	71.42	10.68	10.92	0.979	0.9268	0.29	0.71	0	Brazil
FC289	PU013	-	83.28	11.96	12.23	0.9804	0.8777	0.37	0.56	0.08	Intermediate (South-Brazil)
FC290	PU014	-	84.16	12.1	12.37	0.9811	0.8841	0.56	0.37	0.07	Intermediate (South-Brazil)
