# Supplementary material for: A natural uORF variant confers phosphorus acquisition diversity in soybean
Source: Nat Commun. 2022 Jul 1;13:3796. doi: 10.1038/s41467-022-31555-2 (PMC9249851; doi:10.1038/s41467-022-31555-2)
Supplement: Supplementary file 4 — Supplementary Data 2 [file 41467_2022_31555_MOESM4_ESM.xlsx]

## Sheet: Sheet1
Supplementary Data 2. Divergent regions between subpopulations detected by FST analysis
Chromosome	Start	End	Weighted_FST	Between subpopulation
chr01	4500001	11000000	0.88	Brazil-North
chr01	7400001	11000000	0.8	South-North
chr01	33500001	35300000	0.76	Brazil-North
chr01	37200001	38000000	0.7	South-North
chr01	53200001	53400000	0.7	Brazil-North
chr01	54500001	54800000	0.75	South-North
chr01	54500001	54600000	0.78	South-Brazil
chr02	3400001	3500000	0.69	South-North
chr02	3400001	3500000	0.77	Brazil-North
chr02	6100001	6800000	0.93	South-North
chr02	6100001	6400000	0.74	Brazil-North
chr02	40100001	40500000	0.75	South-North
chr02	40100001	40600000	0.86	Brazil-North
chr02	47500001	48000000	0.74	Brazil-North
chr02	47800001	48600000	0.85	South-North
chr03	0,000,001	0,500,000	0.8	South-North
chr03	39200001	39800000	0.75	Brazil-North
chr03	39600001	40100000	0.72	South-North
chr04	2800001	4700000	0.77	South-Brazil
chr04	3700001	3800000	0.68	Brazil-North
chr04	4500001	4700000	0.72	South-North
chr04	6800001	9700000	0.81	South-North
chr04	7400001	7600000	0.76	Brazil-North
chr04	9700001	9800000	0.76	Brazil-North
chr04	14400001	42800000	0.86	South-North
chr04	41200001	43800000	0.84	Brazil-North
chr04	51200001	51500000	0.72	South-North
chr05	28900001	29300000	0.72	South-North
chr05	29100001	29200000	0.69	Brazil-North
chr05	41800001	42000000	0.87	Brazil-North
chr06	4000001	4200000	0.7	Brazil-North
chr06	6700001	6900000	0.74	South-North
chr06	10800001	11800000	0.68	Brazil-North
chr06	16800001	17200000	0.75	Brazil-North
chr06	17900001	18200000	0.73	South-North
chr06	29600001	29800000	0.67	Brazil-North
chr06	36000001	43300000	0.75	Brazil-North
chr06	39400001	43300000	0.71	South-North
chr06	46200001	46300000	0.73	Brazil-North
chr07	0,400,001	3200000	0.82	South-North
chr07	0,600,001	3800000	0.77	Brazil-North
chr07	43600001	43800000	0.75	Brazil-North
chr08	1100001	1200000	0.67	Brazil-North
chr08	3600001	3700000	0.84	South-North
chr08	4600001	4700000	0.7	Brazil-North
chr08	4600001	4800000	0.83	South-Brazil
chr08	6900001	14600000	0.9	Brazil-North
chr08	8500001	8600000	0.66	South-North
chr08	8700001	8800000	0.68	South-Brazil
chr08	12200001	14100000	0.86	South-North
chr08	35000001	40000000	0.73	South-North
chr08	37100001	39200000	0.74	Brazil-North
chr08	42200001	42300000	0.67	Brazil-North
chr09	3000001	3200000	0.72	Brazil-North
chr09	8000001	8100000	0.76	South-North
chr09	19700001	22300000	0.84	Brazil-North
chr09	32500001	32600000	0.67	South-North
chr09	34700001	35800000	0.78	South-North
chr09	49200001	50200000	0.78	Brazil-North
chr10	5700001	7600000	0.88	Brazil-North
chr10	5900001	7300000	0.74	South-North
chr10	10000001	10100000	0.73	South-North
chr10	12000001	16000000	0.75	South-North
chr10	18200001	37200000	0.84	South-North
chr10	26100001	37200000	0.94	Brazil-North
chr10	41700001	44200000	0.86	South-North
chr10	42200001	43400000	0.74	Brazil-North
chr10	47600001	50700000	0.8	Brazil-North
chr10	50200001	50700000	0.78	South-North
chr12	1600001	1700000	0.71	South-Brazil
chr12	2200001	3200000	0.72	South-North
chr12	25400001	25800000	0.77	Brazil-North
chr12	34200001	34300000	0.7	Brazil-North
chr12	38600001	40000000	0.8	South-North
chr12	39600001	40100000	0.82	Brazil-North
chr12	41400001	41900000	0.68	Brazil-North
chr13	40700001	40800000	0.69	South-North
chr14	0,800,001	0,900,000	0.67	Brazil-North
chr14	44800001	44900000	0.65	South-North
chr14	45100001	45200000	0.72	South-Brazil
chr14	46100001	47600000	0.81	Brazil-North
chr15	8900001	9000000	0.72	South-North
chr15	11700001	12400000	0.71	Brazil-North
chr15	49100001	50200000	0.74	South-North
chr16	4500001	4700000	0.71	South-North
chr16	9500001	10800000	0.84	South-North
chr16	9500001	10900000	0.84	Brazil-North
chr16	14700001	21600000	0.87	Brazil-North
chr16	15000001	21600000	0.89	South-North
chr16	31000001	31100000	0.67	South-North
chr16	37500001	37800000	0.69	South-Brazil
chr17	0,600,001	1800000	0.68	Brazil-North
chr17	4400001	7200000	0.8	Brazil-North
chr17	13700001	27200000	0.78	Brazil-North
chr17	32000001	34900000	0.72	Brazil-North
chr17	40900001	41000000	0.66	South-North
chr18	5300001	5700000	0.77	Brazil-North
chr18	54700001	54800000	0.66	Brazil-North
chr18	57500001	57600000	0.73	Brazil-North
chr19	4200001	4600000	0.74	South-North
chr19	9300001	23400000	0.76	South-North
chr19	9300001	23400000	0.75	South-Brazil
chr19	26900001	27600000	0.78	South-North
chr19	26900001	27600000	0.79	South-Brazil
chr20	40100001	40200000	0.69	South-North
chr20	41000001	43700000	0.84	Brazil-North
chr20	43000001	45000000	0.74	South-North
