# Supplementary material for: A natural uORF variant confers phosphorus acquisition diversity in soybean
Source: Nat Commun. 2022 Jul 1;13:3796. doi: 10.1038/s41467-022-31555-2 (PMC9249851; doi:10.1038/s41467-022-31555-2)
Supplement: Supplementary file 5 — Supplementary Data 3 [file 41467_2022_31555_MOESM5_ESM.xlsx]

## Sheet: Sheet1
Supplementary Data 3. GWAS results of the study
Lead SNP	Traits	Population	Chr.	Covariate	PLMM value	Candidate region	Candidate genes
sf2042902267	P acquisition efficiency (P uptake per unit root length)	South	20	——	9.22e-11	chr20:42842242-42968778	[GLYMA_20G189900,GLYMA_20G190000,GLYMA_20G190100,GLYMA_20G190200,GLYMA_20G190300,GLYMA_20G190400,GLYMA_20G190500,GLYMA_20G190600,GLYMA_20G190700,GLYMA_20G190800]
	P uptake	South	20	root length	1.17e-08	chr20:42843116-42967767	[GLYMA_20G189900,GLYMA_20G190000,GLYMA_20G190100,GLYMA_20G190200,GLYMA_20G190300,GLYMA_20G190400,GLYMA_20G190500,GLYMA_20G190600,GLYMA_20G190700,GLYMA_20G190800]
	P uptake	South	20	——	0.000169
sf0943988311a	P uptake	South	9	——	6.56e-09	chr9:43813926-44214536	[GLYMA_09G215000,GLYMA_09G215100,GLYMA_09G215200,GLYMA_09G215400,GLYMA_09G215500,GLYMA_09G215600,GLYMA_09G215700,GLYMA_09G215800,GLYMA_09G215900,GLYMA_09G216000,GLYMA_09G216100,GLYMA_09G216200,GLYMA_09G216300,GLYMA_09G216400,GLYMA_09G216500,GLYMA_09G216600,GLYMA_09G216700,GLYMA_09G216800,GLYMA_09G216900,GLYMA_09G217000,GLYMA_09G217100,GLYMA_09G217200,GLYMA_09G217300,GLYMA_09G217400,GLYMA_09G21750…
	P uptake	South	9	root length	1.9e-09	chr9:43813926-44197038	[GLYMA_09G215000,GLYMA_09G215100,GLYMA_09G215200,GLYMA_09G215400,GLYMA_09G215500,GLYMA_09G215600,GLYMA_09G215700,GLYMA_09G215800,GLYMA_09G215900,GLYMA_09G216000,GLYMA_09G216100,GLYMA_09G216200,GLYMA_09G216300,GLYMA_09G216400,GLYMA_09G216500,GLYMA_09G216600,GLYMA_09G216700,GLYMA_09G216800,GLYMA_09G216900,GLYMA_09G217000,GLYMA_09G217100,GLYMA_09G217200,GLYMA_09G217300,GLYMA_09G217400,GLYMA_09G21750…
	Biomass	South	9	——	6.7e-07
sf0943897705a	P uptake	whole	9	——	1.18e-07	chr9:43676654-43988311	[GLYMA_09G213100,GLYMA_09G213200,GLYMA_09G213300,GLYMA_09G213400,GLYMA_09G213500,GLYMA_09G213600,GLYMA_09G213700,GLYMA_09G213800,GLYMA_09G213900,GLYMA_09G214000,GLYMA_09G214100,GLYMA_09G214200,GLYMA_09G214300,GLYMA_09G214400,GLYMA_09G214500,GLYMA_09G214600,GLYMA_09G214800,GLYMA_09G214900,GLYMA_09G215000,GLYMA_09G215100,GLYMA_09G215200,GLYMA_09G215400,GLYMA_09G215500,GLYMA_09G215600,GLYMA_09G21570…
	P uptake	whole	9	root length	1.61e-08	chr9:43676654-43988311	[GLYMA_09G213100,GLYMA_09G213200,GLYMA_09G213300,GLYMA_09G213400,GLYMA_09G213500,GLYMA_09G213600,GLYMA_09G213700,GLYMA_09G213800,GLYMA_09G213900,GLYMA_09G214000,GLYMA_09G214100,GLYMA_09G214200,GLYMA_09G214300,GLYMA_09G214400,GLYMA_09G214500,GLYMA_09G214600,GLYMA_09G214800,GLYMA_09G214900,GLYMA_09G215000,GLYMA_09G215100,GLYMA_09G215200,GLYMA_09G215400,GLYMA_09G215500,GLYMA_09G215600,GLYMA_09G21570…
	Biomass	whole	9	——	1.73e-06
a sf0943988311 and sf0943897705 were in high LD with each other (r2 = 0.85)
