# Supplementary material for: A natural uORF variant confers phosphorus acquisition diversity in soybean
Source: Nat Commun. 2022 Jul 1;13:3796. doi: 10.1038/s41467-022-31555-2 (PMC9249851; doi:10.1038/s41467-022-31555-2)
Supplement: Supplementary file 6 — Supplementary Data 4 [file 41467_2022_31555_MOESM6_ESM.xlsx]

## Sheet: Sheet1
Supplementary Data 4. Expression profiles of annotated genes of CPU1 locus.
Source	Values	Tissue	Glyma.20G189900	Glyma.20G190000	Glyma.20G190100	Glyma.20G190200	Glyma.20G190300 (CPU1/GmPHF1)	Glyma.20G190400	Glyma.20G190500	Glyma.20G190600	Glyma.20G190700	Glyma.20G190800
soybean expression atlas (https://venanciogroup.uenf.br/cgi-bin/gmax_atlas/index.cgi)	raw TPM (Transcripts Per Kilobase Million)	seed	12.58	15.29	4.76	34.67	3.01	14.24	3.56	7.11	1.06	17.59
		pod	9.36	24.56	5.86	7.58	3.37	18.29	4.67	10.78	1.18	20.64
		flower	19.23	31.78	6.89	6.62	5.73	17.29	4.13	8.91	0.76	38.38
		leaves	16.5	22.23	10	4.31	7.28	37.33	3.34	6.08	0.83	22.82
		root	17.73	21.85	4.64	9.68	14.07	18.37	3.68	10.27	1.04	26.71
		nodule	67.23	6.28	1.16	1.36	0.48	6.82	2.23	3.67	0	29.98
	normalized Z-score of TPM values	seed	-0.52	-0.58	-0.27	1.98	-0.56	-0.44	-0.05	-0.26	0.59	-1.13
		pod	-0.67	0.49	0.11	-0.26	-0.48	-0.04	1.3	1.1	0.86	-0.72
		flower	-0.21	1.32	0.46	-0.34	0.02	-0.14	0.64	0.41	-0.12	1.65
		leaves	-0.34	0.22	1.53	-0.53	0.34	1.84	-0.32	-0.63	0.03	-0.43
		root	-0.28	0.17	-0.31	-0.08	1.77	-0.03	0.09	0.91	0.54	0.09
		nodule	2.01	-1.62	-1.51	-0.77	-1.09	-1.18	-1.67	-1.53	-1.9	0.53
Phytozome (https://phytozome-next.jgi.doe.gov/pz/portal.html#!info?alias=Org_Gmax)	raw FPKM (Fragments Per Kilobase Million)	Seed	12.46	10.17	4.56	6.68	1.74	6.95	2.19	5.9	1.03	8.02
		Pod	9.56	14.18	4.76	2.99	2.98	8.91	2.25	5.9	0.85	22.35
		Flower	6	21.54	9.25	1.53	8.76	13.2	1.78	2.52	0.27	42.32
		SAM	5.33	12.24	7.98	4.04	2.89	11.12	1.51	6.89	0.35	7.38
		Stem	11.84	12.81	4.37	3.41	3.08	16.68	2.75	4.54	0.25	25.15
		Leaves	18.53	11.93	14.46	7.49	11.78	36.51	1.99	2.27	0.16	17.28
		Root	10.1	11.01	1.22	3.79	18.32	4.7	1.67	5.14	0.85	14.94
		Nodules	28.92	10.2	2.07	4.16	5.54	7.1	2.22	5.73	0.25	14.92
	normalized Z-score of FPKM values	Seed	-0.05	-0.77	-0.35	1.25	-0.89	-0.61	0.38	0.62	1.53	-0.98
		Pod	-0.43	0.32	-0.31	-0.65	-0.68	-0.42	0.52	0.62	1	0.29
		Flower	-0.89	2.3	0.73	-1.41	0.32	0	-0.68	-1.41	-0.66	2.07
		SAM	-0.98	-0.21	0.44	-0.12	-0.69	-0.2	-1.35	1.22	-0.44	-1.04
		Stem	-0.13	-0.06	-0.4	-0.44	-0.66	0.35	1.79	-0.19	-0.73	0.54
		Leaves	0.74	-0.29	1.94	1.66	0.85	2.29	-0.14	-1.55	-0.99	-0.16
		Root	-0.36	-0.54	-1.13	-0.24	1.99	-0.83	-0.95	0.17	1.01	-0.36
		Nodules	2.09	-0.76	-0.93	-0.05	-0.23	-0.59	0.44	0.52	-0.72	-0.37
Normalized Z-scores were calculated as y=(x-mean)/sd, where x, mean, sd represent raw data, average, standard deviation of raw expression levels of multiple tissues for a gene, respectively.
The number in red indicates the maximum of expression levels of multiple tissues for a gene
