# Supplementary material for: A natural uORF variant confers phosphorus acquisition diversity in soybean
Source: Nat Commun. 2022 Jul 1;13:3796. doi: 10.1038/s41467-022-31555-2 (PMC9249851; doi:10.1038/s41467-022-31555-2)
Supplement: Supplementary file 7 — Supplementary Data 5 [file 41467_2022_31555_MOESM7_ESM.xlsx]

## Sheet: Sheet1
Supplementary Data 5. Primers used in the study
Primer	Sequence
F1	5'-TCAACCCGGGGGCGCGCCATGCTCTCATTTTCGTCTCTG-3'
R1	5'-TGCCGGATCCATTTAAATCGAAAGAGTTCGAAAATTG-3'
F2	5'-CAGCCAAAATATCTGCAATGCCATGGATGGCTGGAGAACTTGGAGT-3'
R2	5'-GTCGACGGTATCGATAAGCTTGAAACAGGAACTGTCCTAGCAGAC-3'
F3	5'-ATGCTTTTGCAAGCTTTCCTTTTCCTTTTGGCTGGTTTTGCAGCCAAAATATCTGCAATG-3'
F4	5'-CTCGGCCAAAGGCCTATGCTTTTGCAAGCTTTCCT-3'
F5	5'-GTGGATCCATGGGGAATGATGCAGGGTC-3'
R5	5'-GTAGGAATTCAGTCACATATCTACTGGCCCCCAA-3'
F6	5'-TGGAAAAAGAAGCGAACTGGGT-3'
R6	5'-GCTTCCAACACATAAGTGGTCA-3'
F7	5'-TGCAAAGGAGGCTGCTAACT-3'
R7	5'-CAGCATCACCGTTCTTCAAA-3'
F8	5'-CGAGGCTCAGCAGGAGAATTCAAACACGCATGTTAGAAATG-3'
R8	5'-GCCCTTGCTCACCATGGCGCGCCTACTTACCAAATTCCTGCACAA-3'
F9	5'-GGAATTTGGTAAGTAATGGCTGGAGAACTTGGAGTGC-3'
R9	5'-GCCCTTGCTCACCATAACAGGAACTGTCCTAGCAGAC-3'
F10	5'-CGAGGCTCAGCAGGAGAATTCATGGGGAATGATGCAGGGTC-3'
R10	5'-GCCCTTGCTCACCATCATATCTACTGGCCCCCAAA-3'
F11	5'-CGAGGCTCAGCAGGAGGCGCGCCGGACATGTGCACCACGAGGAATATTAGG-3'
R11	5'-TGCATCATTCCCCATCGAAAGTGTTCGAAAATTGGATACCCAG-3'
F12	5'-TCGCGCTAATGCCGCGGAATCTTAAGCG-3'
R12	5'-CGCTTAAGATTCCGCGGCATTAGCGCGA-3'
F13	5'-CGAGGCTCAGCAGGAGAATTCCGGAATCTTAAGCGAATATC-3'
F14	5'-TTACAATTACCATGGGGCGCGCC ATGGGGAATGATGCAGGGTC-3'
F15	5'-TTACAATTACCATGGCGGAATCTTAAGCGAATATC-3'
R15	5'-TGCATCATTCCCCATCGAAAGTGTTCGAAAATT-3'
F16	5'-TTACAATTACCATGGCGGAATCTTAAGCGAATATCTCCATAGTTGCTAAT-3'
F17	5'-ATATCTCCATAGTTGCTAATATGTTTTGTTTCTTCCAGCGTTGTT-3'
F18	5'-CTTCAATTTTTTAAACCCTCAAAAT-3'
R18	5'-ATTTTGAGGGTTTAAAAAATTGAAG-3'
F19	5'-TTACAATTACCATGGCGGAATCTTAAGCGAATATCTCCATAGTTGCTAATAAATTTTG-3'
F20	5'-CTTCTGTGACTGGTGTTGCACTG-3'
R20	5'-GTGTGGCCATGACACCCTCTGCA-3'
F21	5'-TT ACAATTACCATGGATGGGGAATGATGCAGGGTC-3'
R21	5'-CTCTAGACTCACCTAGGATCCTCACATATCTACTGGCCCCCA-3'
F22	5'-TTACAATTACCATGGATGGCTGGAGAACTTGGAGT-3'
R22	5'-CTCTAGACTCACCTAGGATCCTCAAACAGGAACTGTCCTAG- 3'
F23	5'- ACTCTTGGAGGAAGAGTTCC- 3'
R23	5'- GGAACTCTTCCTCCAAGAGT- 3'
F24	5'-TTACAATTACCATGGGGCGCGCCATGGTGAGCAAGGGCGAGGA-3'
R24	5'-ACATGACAAGGTACCTCGCGATTACTTGTACAGCTCGTCCA-3'
F25	5'-GAGCTGTACAAGTAATCGCGAGGTACCTTGTCATGTGTATG-3'
R25	5'-CTCTAGACTCACCTACGGCCGCCAGTGTGATGGAT-3'
F26	5'-ACAATTACATTTACAATTACCATGGGGCGCGCCCGGAATCTTAAGCGAATATC-3'
R26	5'-TGACCTCCTCGCCCTTGCTCACCATCGAAAGTGTTCGAAAATT-3'
F27	5'-ATTTGAAAAATCTCAGGACATGTGCACCACGAGGAATATTAGG-3'
R27	5'-CTCTAGACTCACCTAGGATCCCGAAAGTGTTCGAAAATTGG-3'
F28	5'-TTTCGAACACTTTCGATGGGGAATGATGCAGGGTC-3'
R28	5'-CTCTAGACTCACCTATCACATATCTACTGGCCCCC-3'
