# Supplementary material for: A natural uORF variant confers phosphorus acquisition diversity in soybean
Source: Nat Commun. 2022 Jul 1;13:3796. doi: 10.1038/s41467-022-31555-2 (PMC9249851; doi:10.1038/s41467-022-31555-2)
Supplement: Supplementary file 9 — Source Data [file 41467_2022_31555_MOESM9_ESM.zip › Source Data-Guo et al.xlsx]

## Sheet: Fig.1c
Fig. 1c
Accession ID	Subpopulation component			Sequencing-based subpopulation
	South	Brazil	North
FC001	1	0	0	South
FC002	1	0	0	South
FC003	1	0	0	South
FC004	1	0	0	South
FC005	1	0	0	South
FC006	1	0	0	South
FC007	0.99	0	0.01	South
FC008	1	0	0	South
FC009	0.96	0	0.04	South
FC010	1	0	0	South
FC011	0.86	0.1	0.03	South
FC012	1	0	0	South
FC013	0.94	0.06	0.01	South
FC014	0.87	0.13	0	South
FC015	0.94	0.06	0.01	South
FC016	1	0	0	South
FC017	0.83	0.14	0.03	South
FC018	0.89	0.06	0.05	South
FC019	1	0	0	South
FC020	0.89	0.06	0.05	South
FC021	0.85	0.14	0.01	South
FC022	1	0	0	South
FC023	0.85	0.15	0	South
FC024	0.83	0.17	0	South
FC025	0.94	0.04	0.01	South
FC026	1	0	0	South
FC027	1	0	0	South
FC028	0.61	0.02	0.37	Intermediate (South-North)
FC029	0.87	0.13	0	South
FC030	0.93	0.07	0.01	South
FC031	0.99	0.01	0	South
FC032	1	0	0	South
FC033	0.99	0	0.01	South
FC034	1	0	0	South
FC035	1	0	0	South
FC036	0.93	0.07	0	South
FC037	0.82	0.02	0.17	South
FC038	1	0	0	South
FC039	0.84	0.04	0.12	South
FC040	0.97	0	0.03	South
FC042	0.86	0.08	0.07	South
FC043	1	0	0	South
FC044	0.8	0.11	0.09	South
FC046	0.83	0.05	0.12	South
FC047	0.91	0.01	0.08	South
FC048	0.86	0.09	0.04	South
FC049	0.92	0	0.07	South
FC050	1	0	0	South
FC051	0.87	0.13	0	South
FC052	0.91	0	0.09	South
FC053	0.98	0	0.02	South
FC055	0.94	0.02	0.04	South
FC056	0.96	0.03	0.01	South
FC057	0.83	0.17	0.01	South
FC058	0.47	0.53	0	Intermediate (South-Brazil)
FC059	0.83	0.1	0.08	South
FC060	0.86	0.03	0.11	South
FC061	0.51	0	0.49	Intermediate (South-North)
FC062	0.91	0.04	0.05	South
FC063	0.85	0	0.15	South
FC064	0.89	0.09	0.02	South
FC065	0.85	0.12	0.03	South
FC066	0.91	0.02	0.08	South
FC067	0.8	0.13	0.07	South
FC068	0.57	0.25	0.18	Intermediate (South-Brazil-North)
FC069	1	0	0	South
FC070	0.78	0.06	0.16	South
FC071	1	0	0	South
FC072	0.92	0	0.08	South
FC073	0.84	0	0.16	South
FC074	0.59	0.34	0.07	Intermediate (South-Brazil)
FC075	0.78	0.06	0.16	South
FC076	0.84	0	0.16	South
FC077	1	0	0	South
FC078	0.87	0.13	0	South
FC079	0.55	0.13	0.32	Intermediate (South-Brazil-North)
FC080	0.08	0.92	0	Brazil
FC081	0	1	0	Brazil
FC082	0	1	0	Brazil
FC083	0	1	0	Brazil
FC084	0	1	0	Brazil
FC085	0	1	0	Brazil
FC086	0	1	0	Brazil
FC087	0.28	0.72	0	Brazil
FC088	0	1	0	Brazil
FC089	0	1	0	Brazil
FC090	0	1	0	Brazil
FC091	0	1	0	Brazil
FC092	0.21	0.79	0	Brazil
FC093	0	1	0	Brazil
FC094	0.27	0.73	0	Brazil
FC095	0.26	0.74	0	Brazil
FC096	0.08	0.92	0	Brazil
FC097	0.26	0.74	0	Brazil
FC098	1	0	0	South
FC099	0.09	0.91	0	Brazil
FC100	0.2	0.74	0.05	Brazil
FC102	0.44	0.56	0	Intermediate (South-Brazil)
FC103	0.09	0.91	0	Brazil
FC104	1	0	0	South
FC105	1	0	0	South
FC106	1	0	0	South
FC107	1	0	0	South
FC108	0.9	0	0.1	South
FC109	1	0	0	South
FC110	1	0	0	South
FC111	1	0	0	South
FC112	1	0	0	South
FC113	1	0	0	South
FC114	1	0	0	South
FC115	0.85	0.07	0.07	South
FC116	0.79	0.13	0.07	South
FC117	0.84	0	0.16	South
FC118	1	0	0	South
FC119	1	0	0	South
FC120	1	0	0	South
FC121	0.95	0.01	0.04	South
FC122	0.8	0.14	0.05	South
FC123	0.44	0.56	0	Intermediate (South-Brazil)
FC124	0.03	0.86	0.11	Brazil
FC125	0.28	0.72	0	Brazil
FC126	0.06	0.94	0	Brazil
FC127	0.64	0.18	0.17	South
FC128	0	1	0	Brazil
FC130	0.84	0.16	0	South
FC131	0.23	0.72	0.05	Brazil
FC136	0.1	0.85	0.05	Brazil
FC137	0	0.18	0.82	North
FC139	0	0.89	0.11	Brazil
FC140	0.27	0.67	0.06	Intermediate (South-Brazil)
FC141	0.03	0.13	0.84	North
FC142	0.41	0.25	0.34	Intermediate (South-Brazil-North)
FC143	0	0.27	0.73	North
FC144	0.15	0.19	0.66	North
FC146	0.59	0	0.41	Intermediate (South-North)
FC147	1	0	0	South
FC148	1	0	0	South
FC149	0.23	0.09	0.69	North
FC151	0	0	1	North
FC152	1	0	0	South
FC153	0	0	1	North
FC154	0	0	1	North
FC155	0.08	0.37	0.54	Intermediate (Brazil-North)
FC156	0.2	0.54	0.27	Intermediate (South-Brazil-North)
FC157	0.48	0.25	0.28	Intermediate (South-Brazil-North)
FC158	0.38	0.29	0.32	Intermediate (South-Brazil-North)
FC159	0.37	0.02	0.61	Intermediate (South-North)
FC160	0.43	0.08	0.49	Intermediate (South-North)
FC161	0.35	0	0.65	Intermediate (South-North)
FC162	0.44	0	0.56	Intermediate (South-North)
FC163	0.37	0.46	0.17	Intermediate (South-Brazil)
FC164	1	0	0	South
FC165	0.71	0.29	0	South
FC166	0.22	0	0.78	North
FC167	0.12	0.23	0.65	North
FC168	0.09	0.17	0.74	North
FC169	0.99	0.01	0	South
FC170	0	0.08	0.92	North
FC171	1	0	0	South
FC172	0.18	0	0.82	North
FC173	0	0	1	North
FC174	0	0.08	0.92	North
FC175	1	0	0	South
FC176	0.48	0.02	0.5	Intermediate (South-North)
FC177	0.29	0	0.71	North
FC178	0.05	0	0.95	North
FC179	0.12	0	0.88	North
FC180	0	0.18	0.82	North
FC181	0.86	0	0.14	South
FC182	0.87	0.13	0	South
FC183	0.61	0.02	0.37	Intermediate (South-North)
FC184	0.97	0	0.03	South
FC185	0	1	0	Brazil
FC186	0.29	0	0.71	North
FC187	0.55	0	0.45	Intermediate (South-North)
FC188	0	0.15	0.85	North
FC189	1	0	0	South
FC190	0.97	0.03	0	South
FC191	0.78	0	0.22	South
FC192	0.78	0	0.22	South
FC193	1	0	0	South
FC194	0.54	0	0.46	Intermediate (South-North)
FC195	0.9	0	0.1	South
FC196	0.73	0.22	0.05	South
FC197	0	0	1	North
FC198	0	0	1	North
FC200	0.39	0.57	0.05	Intermediate (South-Brazil)
FC201	0.79	0	0.21	South
FC202	0.74	0.26	0	South
FC203	0	0.82	0.18	Brazil
FC204	0	0	1	North
FC205	0.61	0.33	0.06	Intermediate (South-Brazil)
FC206	0.12	0.8	0.09	Brazil
FC207	0.15	0.59	0.26	Intermediate (South-Brazil-North)
FC208	1	0	0	South
FC209	0.15	0.59	0.26	Intermediate (South-Brazil-North)
FC210	0.61	0.1	0.29	Intermediate (South-Brazil-North)
FC211	0	0	1	North
FC212	0.95	0.05	0	South
FC213	0	0	1	North
FC214	0.94	0.06	0	South
FC215	1	0	0	South
FC216	0	0	1	North
FC217	0	0	1	North
FC218	0	0	1	North
FC219	1	0	0	South
FC220	1	0	0	South
FC221	0.61	0.1	0.28	Intermediate (South-Brazil-North)
FC222	0.22	0.11	0.67	North
FC223	1	0	0	South
FC224	0.99	0.01	0	South
FC225	1	0	0	South
FC226	0.76	0.06	0.18	South
FC227	0.91	0.09	0	South
FC228	0.28	0.42	0.3	Intermediate (South-Brazil-North)
FC229	0.79	0.05	0.16	South
FC230	0	0	1	North
FC231	0.88	0.12	0.01	South
FC232	0.94	0.06	0.01	South
FC233	0	0	1	North
FC234	1	0	0	South
FC235	0.28	0	0.72	North
FC236	0	0	1	North
FC237	0.07	0	0.93	North
FC238	1	0	0	South
FC239	0.54	0.32	0.14	Intermediate (South-Brazil-North)
FC240	0.87	0.01	0.12	South
FC241	0.83	0.03	0.14	South
FC242	1	0	0	South
FC243	1	0	0	South
FC244	0.2	0.48	0.32	Intermediate (South-Brazil-North)
FC245	0.06	0	0.94	North
FC247	0.11	0.89	0	Brazil
FC248	0.17	0.51	0.33	Intermediate (South-Brazil-North)
FC249	0.54	0.34	0.12	Intermediate (South-Brazil)
FC250	0.54	0.34	0.12	Intermediate (South-Brazil)
FC252	0.16	0.17	0.67	North
FC253	0.1	0.12	0.79	North
FC254	0.2	0.8	0.01	Brazil
FC255	0.11	0.81	0.08	Brazil
FC256	0.68	0.16	0.17	South
FC257	0.27	0.39	0.34	Intermediate (South-Brazil-North)
FC258	0.36	0.32	0.32	Intermediate (South-Brazil-North)
FC259	0	1	0	Brazil
FC260	0	0.92	0.08	Brazil
FC261	1	0	0	South
FC262	0.45	0.47	0.08	Intermediate (South-Brazil)
FC263	0.28	0.67	0.05	Intermediate (South-Brazil)
FC264	0.69	0.27	0.05	South
FC265	0.26	0.74	0	Brazil
FC266	0	1	0	Brazil
FC267	0	0.92	0.08	Brazil
FC268	0.04	0.96	0	Brazil
FC269	0.08	0.92	0	Brazil
FC270	0.32	0.68	0	Intermediate (South-Brazil)
FC271	0.05	0	0.95	North
FC272	1	0	0	South
FC273	0.71	0.2	0.1	South
FC274	0	1	0	Brazil
FC275	0.72	0.16	0.12	South
FC276	0	1	0	Brazil
FC277	0.7	0.2	0.1	South
FC278	0.21	0.64	0.15	Brazil
FC279	0	1	0	Brazil
FC280	0.29	0.48	0.23	Intermediate (South-Brazil-North)
FC281	0.7	0.19	0.11	South
FC282	0.83	0.17	0	South
FC283	0.84	0.16	0	South
FC285	0.67	0.1	0.23	South
FC286	0.46	0.38	0.16	Intermediate (South-Brazil)
FC287	0.28	0.72	0	Brazil
FC288	0.29	0.71	0	Brazil
FC289	0.37	0.56	0.08	Intermediate (South-Brazil)
FC290	0.56	0.37	0.07	Intermediate (South-Brazil)

## Sheet: Fig.2a
Fig. 2a
P content (mg/plant)
32.3695
26.0048
24.7894
27.3245
25.4867
18.7933
27.956
27.3074
25.6466
35.9311
32.4069
26.315
25.8944
27.7999
26.4056
19.9021
18.8612
32.6601
18.1089
20.2291
30.8714
30.199
27.5111
22.7835
24.1983
28.2145
21.7372
26.4508
24.2579
20.4759
18.9662
27.238
22.6201
32.2394
15.2491
18.9566
18.5617
24.0641
16.9088
16.2224
23.2932
34.3397
26.68
29.6226
24.5108
21.606
32.2196
22.8437
27.8114
20.7372
49.6887
27.4652
24.247
19.7053
22.3623
21.3494
32.245
23.4778
20.1115
26.4302
26.673
27.8676
22.1303
20.1257
25.5578
23.3232
30.018
27.1214
35.8297
19.5365
23.6546
19.1065
15.1801
30.0484
21.2539
28.6021
26.7261
16.0483
26.4879
27.3203
26.5559
27.0265
29.4823
31.569
17.8097
22.0064
17.2514
20.5698
26.1133
28.8652
30.9521
15.6986
20.7097
19.6154
19.0305
22.2158
20.196
27.3723
20.849
24.4871
24.8877
24.9011
18.186
19.3549
19.8192
20.5045
23.5048
23.1979
20.8138
18.6837
23.5571
11.4923
23.6809
25.2525
21.9573
27.0927
25.3726
24.6198
23.7018
15.6291
21.7078
23.1755
31.4956
26.2078
22.8768
22.6125
35.1599
21.8727
13.5941
25.7665
16.167
29.7251
27.687
30.051
21.4594
22.1599
31.4263
21.7667
24.331
22.9021
23.3976
18.8727
18.6462
27.9692
15.9093
22.104
24.4963
20.574
20.0559
25.4323
18.271
26.0891
20.4424
23.0743
13.6563
23.2424
17.1812
19.8811
16.5144
19.6405
23.6521
26.9
24.4064
17.7341
15.397
22.4663
18.0535
26.3299
25.0943
19.5714
23.4993
12.701
19.5443
15.431
9.9971
18.3315
16.4079
15.8935
19.4765
19.6262
19.1646
20.2169
16.8367
19.9475
19.165
21.9303
21.1069
22.7494
10.5653
19.6818
24.1298
17.5459
14.4201
18.7072
11.6683
16.7917
16.8303
16.2252
17.0685
9.0065
11.995
8.89556
13.3772
31.5243
17.2474
15.5749
12.7443

## Sheet: Fig.2b
Fig. 2b
Root length (m/plant)
2.38867
2.2675
2.2835
2.53025
2.635
1.96575
2.9255
2.86175
2.7085
3.822
3.46433
2.8605
2.96575
3.18475
3.11525
2.3495
2.24
3.916
2.17875
2.4825
3.81867
3.79475
3.4755
2.891
3.1055
3.63725
2.862
3.4865
3.22
2.75825
2.5605
3.69625
3.07075
4.38775
2.092
2.60125
2.5475
3.31175
2.348
2.2535
3.26
4.81125
3.75075
4.17825
3.467
3.083
4.61425
3.27725
3.99025
2.99525
7.203
3.99375
3.52725
2.884
3.28125
3.13833
4.7905
3.49525
3.00125
3.95
4.0105
4.193
3.33525
3.0435
3.874
3.5455
4.60025
4.15925
5.52475
3.01325
3.6515
2.9645
2.35575
4.69975
3.33225
4.48875
4.19975
2.5395
4.20475
4.33825
4.22375
4.3365
4.74325
5.1165
2.88875
3.582
2.80875
3.359
4.2785
4.7465
5.118
2.60275
3.4365
3.27
3.17375
3.72775
3.39175
4.60475
3.51775
4.1715
4.2515
4.26
3.112
3.345
3.4445
3.56775
4.09725
4.049
3.657
3.29
4.1565
2.0335
4.24575
4.528
3.939
4.87575
4.5925
4.46025
4.32475
2.861
3.9775
4.25255
5.78025
4.812
4.24775
4.19925
6.59325
4.10575
2.55725
4.8715
3.068
5.67775
5.311
5.77433
4.1255
4.26375
6.048
4.1895
4.73375
4.477
4.6015
3.7445
3.724
5.63
3.20675
4.489
5.067
4.25725
4.1535
5.28975
3.81675
5.45275
4.28375
4.85425
2.8745
4.93225
3.7265
4.34025
3.614
4.35425
5.24525
5.98175
5.46467
4.01433
3.517
5.1405
4.16725
6.10825
5.84925
4.57675
5.497
3.011
4.64075
3.71125
2.414
4.44475
3.996
3.87375
4.80025
4.86325
4.764
5.02925
4.2
4.98233
4.8725
5.62275
5.49675
5.93
2.77625
5.415
6.67675
4.8745
4.045
5.276
3.29725
4.91375
4.94133
5.2905
6.08825
3.26325
4.35275
3.27075
5.009
4.83925
4.10575
4.0985
3.77675
3.4995
3.273
3.21775
3.19825
3.18375

## Sheet: Fig.2c
Fig. 2c
P content (mg/plant)	Root length (m/plant)
32.3695	2.38867
26.0048	2.2675
24.7894	2.2835
27.3245	2.53025
25.4867	2.635
18.7933	1.96575
27.956	2.9255
27.3074	2.86175
25.6466	2.7085
35.9311	3.822
32.4069	3.46433
26.315	2.8605
25.8944	2.96575
27.7999	3.18475
26.4056	3.11525
19.9021	2.3495
18.8612	2.24
32.6601	3.916
18.1089	2.17875
20.2291	2.4825
30.8714	3.81867
30.199	3.79475
27.5111	3.4755
22.7835	2.891
24.1983	3.1055
28.2145	3.63725
21.7372	2.862
26.4508	3.4865
24.2579	3.22
20.4759	2.75825
18.9662	2.5605
27.238	3.69625
22.6201	3.07075
32.2394	4.38775
15.2491	2.092
18.9566	2.60125
18.5617	2.5475
24.0641	3.31175
16.9088	2.348
16.2224	2.2535
23.2932	3.26
34.3397	4.81125
26.68	3.75075
29.6226	4.17825
24.5108	3.467
21.606	3.083
32.2196	4.61425
22.8437	3.27725
27.8114	3.99025
20.7372	2.99525
49.6887	7.203
27.4652	3.99375
24.247	3.52725
19.7053	2.884
22.3623	3.28125
21.3494	3.13833
32.245	4.7905
23.4778	3.49525
20.1115	3.00125
26.4302	3.95
26.673	4.0105
27.8676	4.193
22.1303	3.33525
20.1257	3.0435
25.5578	3.874
23.3232	3.5455
30.018	4.60025
27.1214	4.15925
35.8297	5.52475
19.5365	3.01325
23.6546	3.6515
19.1065	2.9645
15.1801	2.35575
30.0484	4.69975
21.2539	3.33225
28.6021	4.48875
26.7261	4.19975
16.0483	2.5395
26.4879	4.20475
27.3203	4.33825
26.5559	4.22375
27.0265	4.3365
29.4823	4.74325
31.569	5.1165
17.8097	2.88875
22.0064	3.582
17.2514	2.80875
20.5698	3.359
26.1133	4.2785
28.8652	4.7465
30.9521	5.118
15.6986	2.60275
20.7097	3.4365
19.6154	3.27
19.0305	3.17375
22.2158	3.72775
20.196	3.39175
27.3723	4.60475
20.849	3.51775
24.4871	4.1715
24.8877	4.2515
24.9011	4.26
18.186	3.112
19.3549	3.345
19.8192	3.4445
20.5045	3.56775
23.5048	4.09725
23.1979	4.049
20.8138	3.657
18.6837	3.29
23.5571	4.1565
11.4923	2.0335
23.6809	4.24575
25.2525	4.528
21.9573	3.939
27.0927	4.87575
25.3726	4.5925
24.6198	4.46025
23.7018	4.32475
15.6291	2.861
21.7078	3.9775
23.1755	4.25255
31.4956	5.78025
26.2078	4.812
22.8768	4.24775
22.6125	4.19925
35.1599	6.59325
21.8727	4.10575
13.5941	2.55725
25.7665	4.8715
16.167	3.068
29.7251	5.67775
27.687	5.311
30.051	5.77433
21.4594	4.1255
22.1599	4.26375
31.4263	6.048
21.7667	4.1895
24.331	4.73375
22.9021	4.477
23.3976	4.6015
18.8727	3.7445
18.6462	3.724
27.9692	5.63
15.9093	3.20675
22.104	4.489
24.4963	5.067
20.574	4.25725
20.0559	4.1535
25.4323	5.28975
18.271	3.81675
26.0891	5.45275
20.4424	4.28375
23.0743	4.85425
13.6563	2.8745
23.2424	4.93225
17.1812	3.7265
19.8811	4.34025
16.5144	3.614
19.6405	4.35425
23.6521	5.24525
26.9	5.98175
24.4064	5.46467
17.7341	4.01433
15.397	3.517
22.4663	5.1405
18.0535	4.16725
26.3299	6.10825
25.0943	5.84925
19.5714	4.57675
23.4993	5.497
12.701	3.011
19.5443	4.64075
15.431	3.71125
9.9971	2.414
18.3315	4.44475
16.4079	3.996
15.8935	3.87375
19.4765	4.80025
19.6262	4.86325
19.1646	4.764
20.2169	5.02925
16.8367	4.2
19.9475	4.98233
19.165	4.8725
21.9303	5.62275
21.1069	5.49675
22.7494	5.93
10.5653	2.77625
19.6818	5.415
24.1298	6.67675
17.5459	4.8745
14.4201	4.045
18.7072	5.276
11.6683	3.29725
16.7917	4.91375
16.8303	4.94133
16.2252	5.2905
17.0685	6.08825
9.0065	3.26325
11.995	4.35275
8.89556	3.27075
13.3772	5.009

## Sheet: Fig.2d
Fig. 2d
P acquisition efficiency(mg/m)
13.5513
11.4685
10.8559
10.7991
9.67238
9.56039
9.55596
9.54222
9.46894
9.40114
9.35443
9.19943
8.73116
8.72908
8.47625
8.47079
8.42018
8.34017
8.31162
8.14869
8.08435
7.9581
7.91573
7.88084
7.79208
7.7571
7.59511
7.58663
7.53352
7.42352
7.40723
7.3691
7.36632
7.3476
7.28927
7.28749
7.28622
7.26627
7.20138
7.19874
7.14516
7.13737
7.11324
7.08972
7.06974
7.00811
6.98264
6.97038
6.96984
6.92336
6.89834
6.87705
6.87419
6.83262
6.81517
6.80278
6.73104
6.71706
6.70103
6.69118
6.65079
6.64622
6.63528
6.6127
6.59727
6.57825
6.52529
6.52074
6.48531
6.48352
6.47806
6.44509
6.44383
6.39361
6.37825
6.37194
6.36375
6.31948
6.29952
6.29755
6.28727
6.23234
6.21564
6.17003
6.16521
6.1436
6.14201
6.12378
6.10337
6.08136
6.0477
6.03156
6.0264
5.99858
5.99621
5.95957
5.95445
5.94435
5.92681
5.87008
5.85387
5.84534
5.84382
5.78621
5.75386
5.74719
5.73673
5.72928
5.6915
5.67893
5.66754
5.65151
5.57754
5.57696
5.57434
5.55662
5.52478
5.51984
5.48051
5.4628
5.45765
5.44978
5.44883
5.44635
5.38564
5.38488
5.33272
5.32734
5.3159
5.28924
5.26956
5.23537
5.21315
5.20423
5.20165
5.19729
5.19616
5.19554
5.13991
5.11551
5.08477
5.04011
5.00703
4.96789
4.96118
4.92403
4.83448
4.8327
4.82867
4.80785
4.78706
4.78457
4.77208
4.75343
4.75083
4.71234
4.61055
4.58063
4.56955
4.51066
4.50924
4.49701
4.46621
4.41769
4.37789
4.37046
4.33224
4.31055
4.29017
4.27626
4.27492
4.21821
4.21145
4.1579
4.1413
4.12431
4.10608
4.10286
4.05739
4.03561
4.0228
4.01986
4.00874
4.00365
3.9333
3.90027
3.83988
3.83632
3.80562
3.63468
3.614
3.59953
3.56492
3.54572
3.53881
3.4173
3.40603
3.06686
2.80352
2.75998
2.75574
2.71973
2.67063

## Sheet: Fig.2f
Fig. 2f	P acquisition efficiency(mg/m)						P uptake (mg)						Yield (g)
	A		G				A		G				A		G
	5.85387		8.73116				31.4263		32.2394				25.82		34.525
	5.72928		8.08435				27.9692		32.2196				18.4525		27.8325
	5.52478		7.9581				27.687		31.569				17.805		22.6375
	5.45765		7.59511				26.2078		31.5243				17.5175		19.8575
	5.44978		7.36632				26.0891		31.4956				17.2775		19.5025
	5.44635		7.3476				25.7665		30.8714				16.89		19.45
	5.32734		7.08972				25.4323		30.199				16.855		19.2325
	5.28924		6.98264				25.3726		30.051				16.3775		18.24
	5.21315		6.97038				24.8877		30.018				15.5033		18.0033
	5.19729		6.87705				24.4064		29.7251				15.2175		16.685
	5.19616		6.87419				24.1298		29.6226				15.1775		16.0625
	5.19554		6.71706				23.6521		28.8652				14.8025		15.4875
	5.11551		6.52529				23.3976		27.4652				14.79		14.885
	5.08477		6.29952				23.1979		27.3723				14.4275		14.7975
	4.96789		6.29755				23.1755		27.3203				13.665		14.72
	4.92403		6.17003				22.9021		26.9				13.5467		14.425
	4.80785		6.08136				22.7494		26.4879				12.9725		14.2633
	4.78706		5.99621				22.4663		26.3299				12.92		13.6825
	4.78457		5.94435				22.1599		25.8944				12.7475		13.5875
	4.51066		5.73673				22.104		25.2525				12.425		13.365
	4.50924		5.66754				21.9303		24.6198				12.39		13.0125
	4.46621		5.57754				21.8727		24.4963				11.9125		12.815
	4.41769		5.57696				21.7667		24.247				10.755		12.6867
	4.37046		5.57434				21.7078		23.7018				10.45		12.62
	4.33224		5.51984				21.1069		23.6809				10.41		12.3567
	4.27626		5.48051				19.6818		23.5571				10.295		11.985
	4.21821		5.44883				19.6405		23.5048				9.7725		11.9025
	4.21145		5.38488				19.5714		23.4993				9.5325		11.885
	4.1413		5.26956				19.5443		23.4778				9.4725		11.1625
	4.12431		5.23537				19.4765		23.2424				9.4675		11.0125
	4.10608		5.20423				18.7072		22.8437				9.265		10.845
	4.05739		4.83448				18.3315		22.6201				8.005		10.6425
	4.00874		4.77208				18.271		22.6125				7.9575		6.405
	3.90027		4.75083				18.0535		21.9573				7.8575
	3.83988		4.71234				17.7341		21.7372				7.7225
	3.83632		4.56955				17.5459		20.4424				7.23
	3.63468		4.49701				17.2474		19.0305				6.9925
	3.614		4.31055				17.0685		16.5144				6.36667
	3.59953		4.27492				16.8367		16.167				5.4325
	3.54572		4.1579				16.8303		15.8935				5.1675
	3.53881		4.10286				16.7917		15.431
	3.4173						16.4079		13.6563
	3.40603						16.2252
	3.06686						15.5749
	2.80352						13.3772
	2.75998						12.7443
	2.75574						12.701
	2.71973						11.995
	2.67063						11.6683
							9.9971
							9.0065
							8.89556

## Sheet: Fig.3a
Fig. 3a
ID	CHR	POS	P	LOG
sf2042902267	20	42902267	9.21587e-11	10.0355
sf2042901934	20	42901934	1.20539e-10	9.91887
sf2042902321	20	42902321	1.20539e-10	9.91887
sf2042903055	20	42903055	5.27285e-10	9.27795
sf2042903118	20	42903118	5.27285e-10	9.27795
sf2042843116	20	42843116	6.72582e-10	9.17225
sf2042843153	20	42843153	6.72582e-10	9.17225
sf2042843193	20	42843193	6.72582e-10	9.17225
sf2042843203	20	42843203	6.72582e-10	9.17225
sf2042843599	20	42843599	6.72582e-10	9.17225
sf2042844225	20	42844225	6.72582e-10	9.17225
sf2042844448	20	42844448	6.72582e-10	9.17225
sf2042844964	20	42844964	6.72582e-10	9.17225
sf2042845053	20	42845053	6.72582e-10	9.17225
sf2042845110	20	42845110	6.72582e-10	9.17225
sf2042845300	20	42845300	6.72582e-10	9.17225
sf2042846426	20	42846426	6.72582e-10	9.17225
sf2042846502	20	42846502	6.72582e-10	9.17225
sf2042848058	20	42848058	6.72582e-10	9.17225
sf2042849727	20	42849727	6.72582e-10	9.17225
sf2042849997	20	42849997	6.72582e-10	9.17225
sf2042852392	20	42852392	6.72582e-10	9.17225
sf2042852394	20	42852394	6.72582e-10	9.17225
sf2042852455	20	42852455	6.72582e-10	9.17225
sf2042852561	20	42852561	6.72582e-10	9.17225
sf2042852602	20	42852602	6.72582e-10	9.17225
sf2042852787	20	42852787	6.72582e-10	9.17225
sf2042852820	20	42852820	6.72582e-10	9.17225
sf2042852872	20	42852872	6.72582e-10	9.17225
sf2042852880	20	42852880	6.72582e-10	9.17225
sf2042852909	20	42852909	6.72582e-10	9.17225
sf2042854740	20	42854740	6.72582e-10	9.17225
sf2042854986	20	42854986	6.72582e-10	9.17225
sf2042855206	20	42855206	6.72582e-10	9.17225
sf2042855292	20	42855292	6.72582e-10	9.17225
sf2042855948	20	42855948	6.72582e-10	9.17225
sf2042856263	20	42856263	6.72582e-10	9.17225
sf2042856341	20	42856341	6.72582e-10	9.17225
sf2042856643	20	42856643	6.72582e-10	9.17225
sf2042856647	20	42856647	6.72582e-10	9.17225
sf2042857212	20	42857212	6.72582e-10	9.17225
sf2042857389	20	42857389	6.72582e-10	9.17225
sf2042857553	20	42857553	6.72582e-10	9.17225
sf2042857597	20	42857597	6.72582e-10	9.17225
sf2042857633	20	42857633	6.72582e-10	9.17225
sf2042858266	20	42858266	6.72582e-10	9.17225
sf2042858490	20	42858490	6.72582e-10	9.17225
sf2042858644	20	42858644	6.72582e-10	9.17225
sf2042858975	20	42858975	6.72582e-10	9.17225
sf2042859136	20	42859136	6.72582e-10	9.17225
sf2042859188	20	42859188	6.72582e-10	9.17225
sf2042859306	20	42859306	6.72582e-10	9.17225
sf2042860104	20	42860104	6.72582e-10	9.17225
sf2042860172	20	42860172	6.72582e-10	9.17225
sf2042867207	20	42867207	6.72582e-10	9.17225
sf2042885659	20	42885659	6.72582e-10	9.17225
sf2042885796	20	42885796	6.72582e-10	9.17225
sf2042890562	20	42890562	6.72582e-10	9.17225
sf2042858881	20	42858881	9.21026e-10	9.03573
sf2042858972	20	42858972	9.21026e-10	9.03573
sf2042859063	20	42859063	9.21026e-10	9.03573
sf2042859096	20	42859096	9.21026e-10	9.03573
sf2042859498	20	42859498	9.21026e-10	9.03573
sf2042859856	20	42859856	9.21026e-10	9.03573
sf2042859902	20	42859902	9.21026e-10	9.03573
sf2042859958	20	42859958	9.21026e-10	9.03573
sf2042859969	20	42859969	9.21026e-10	9.03573
sf2042860240	20	42860240	9.21026e-10	9.03573
sf2042867668	20	42867668	9.21026e-10	9.03573
sf2042868982	20	42868982	9.21026e-10	9.03573
sf2042869641	20	42869641	9.21026e-10	9.03573
sf2042869896	20	42869896	9.21026e-10	9.03573
sf2042872312	20	42872312	9.21026e-10	9.03573
sf2042874160	20	42874160	9.21026e-10	9.03573
sf2042876589	20	42876589	9.21026e-10	9.03573
sf2042877436	20	42877436	9.21026e-10	9.03573
sf2042881932	20	42881932	9.21026e-10	9.03573
sf2042882225	20	42882225	9.21026e-10	9.03573
sf2042885376	20	42885376	9.21026e-10	9.03573
sf2042885432	20	42885432	9.21026e-10	9.03573
sf2042885648	20	42885648	9.21026e-10	9.03573
sf2042885658	20	42885658	9.21026e-10	9.03573
sf2042886211	20	42886211	9.21026e-10	9.03573
sf2042896898	20	42896898	9.21026e-10	9.03573
sf2042891574	20	42891574	2.5955e-09	8.58578
sf2042897289	20	42897289	2.5955e-09	8.58578
sf2042879029	20	42879029	5.46799e-09	8.26217
sf2042842866	20	42842866	2.39222e-08	7.6212
sf2042842934	20	42842934	2.39222e-08	7.6212
sf2042842976	20	42842976	2.39222e-08	7.6212
sf2042843005	20	42843005	2.39222e-08	7.6212
sf2042843049	20	42843049	2.39222e-08	7.6212
sf2042843066	20	42843066	2.39222e-08	7.6212
sf2042843090	20	42843090	2.39222e-08	7.6212
sf2042843270	20	42843270	2.39222e-08	7.6212
sf2042843536	20	42843536	2.39222e-08	7.6212
sf2042843580	20	42843580	2.39222e-08	7.6212
sf2042843629	20	42843629	2.39222e-08	7.6212
sf2042844007	20	42844007	2.39222e-08	7.6212
sf2042844033	20	42844033	2.39222e-08	7.6212
sf2042844503	20	42844503	2.39222e-08	7.6212
sf2042844710	20	42844710	2.39222e-08	7.6212
sf2042844908	20	42844908	2.39222e-08	7.6212
sf2042845678	20	42845678	2.39222e-08	7.6212
sf2042846283	20	42846283	2.39222e-08	7.6212
sf2042846371	20	42846371	2.39222e-08	7.6212
sf2042846421	20	42846421	2.39222e-08	7.6212
sf2042847006	20	42847006	2.39222e-08	7.6212
sf2042847273	20	42847273	2.39222e-08	7.6212
sf2042847297	20	42847297	2.39222e-08	7.6212
sf2042847436	20	42847436	2.39222e-08	7.6212
sf2042847940	20	42847940	2.39222e-08	7.6212
sf2042848034	20	42848034	2.39222e-08	7.6212
sf2042848811	20	42848811	2.39222e-08	7.6212
sf2042848850	20	42848850	2.39222e-08	7.6212
sf2042848867	20	42848867	2.39222e-08	7.6212
sf2042848938	20	42848938	2.39222e-08	7.6212
sf2042848948	20	42848948	2.39222e-08	7.6212
sf2042849661	20	42849661	2.39222e-08	7.6212
sf2042851536	20	42851536	2.39222e-08	7.6212
sf2042858590	20	42858590	2.39222e-08	7.6212
sf2042869992	20	42869992	2.48619e-08	7.60447
sf2042870013	20	42870013	2.48619e-08	7.60447
sf2042858963	20	42858963	2.48619e-08	7.60447
sf2042859319	20	42859319	2.48619e-08	7.60447
sf2042859383	20	42859383	2.48619e-08	7.60447
sf2042859722	20	42859722	2.48619e-08	7.60447
sf2042864427	20	42864427	2.48619e-08	7.60447
sf2042873106	20	42873106	2.48619e-08	7.60447
sf2042877170	20	42877170	2.48619e-08	7.60447
sf2042842242	20	42842242	2.97164e-08	7.527
sf2042842453	20	42842453	2.97164e-08	7.527
sf2042940685	20	42940685	4.76726e-08	7.32173
sf2042842968	20	42842968	5.15869e-08	7.28746
sf2042902397	20	42902397	5.21088e-08	7.28309
sf2042902040	20	42902040	5.21088e-08	7.28309
sf2042902096	20	42902096	5.21088e-08	7.28309
sf2042902140	20	42902140	5.21088e-08	7.28309
sf2042951234	20	42951234	6.83097e-08	7.16552
sf2042901943	20	42901943	9.94034e-08	7.0026
sf2042937897	20	42937897	1.7392e-07	6.75965
sf2042938418	20	42938418	1.7392e-07	6.75965
sf2042940156	20	42940156	1.7392e-07	6.75965
sf2042940441	20	42940441	1.7392e-07	6.75965
sf2042940470	20	42940470	1.7392e-07	6.75965
sf2042940477	20	42940477	1.7392e-07	6.75965
sf2042940514	20	42940514	1.7392e-07	6.75965
sf2042940564	20	42940564	1.7392e-07	6.75965
sf2042940655	20	42940655	1.7392e-07	6.75965
sf2042940670	20	42940670	1.7392e-07	6.75965
sf2042940681	20	42940681	1.7392e-07	6.75965
sf2042940729	20	42940729	1.7392e-07	6.75965
sf2042940759	20	42940759	1.7392e-07	6.75965
sf2042940914	20	42940914	1.7392e-07	6.75965
sf2042940962	20	42940962	1.7392e-07	6.75965
sf2042940975	20	42940975	1.7392e-07	6.75965
sf2042941843	20	42941843	1.7392e-07	6.75965
sf2042941877	20	42941877	1.7392e-07	6.75965
sf2042943292	20	42943292	1.7392e-07	6.75965
sf2042943320	20	42943320	1.7392e-07	6.75965
sf2042947692	20	42947692	1.7392e-07	6.75965
sf2042955096	20	42955096	1.9481e-07	6.71039
sf2042871267	20	42871267	2.03868e-07	6.69065
sf2042900586	20	42900586	2.05691e-07	6.68679
sf2042844030	20	42844030	2.08496e-07	6.6809
sf2042849347	20	42849347	2.08496e-07	6.6809
sf2042849359	20	42849359	2.08496e-07	6.6809
sf2042849370	20	42849370	2.08496e-07	6.6809
sf2042849372	20	42849372	2.08496e-07	6.6809
sf2042849383	20	42849383	2.08496e-07	6.6809
sf2042849432	20	42849432	2.08496e-07	6.6809
sf2042849433	20	42849433	2.08496e-07	6.6809
sf2042849438	20	42849438	2.08496e-07	6.6809
sf2042849449	20	42849449	2.08496e-07	6.6809
sf2042849500	20	42849500	2.08496e-07	6.6809
sf2042849522	20	42849522	2.08496e-07	6.6809
sf2042849538	20	42849538	2.08496e-07	6.6809
sf2042849560	20	42849560	2.08496e-07	6.6809
sf2042849564	20	42849564	2.08496e-07	6.6809
sf2042849628	20	42849628	2.08496e-07	6.6809
sf2042849634	20	42849634	2.08496e-07	6.6809
sf2042849680	20	42849680	2.08496e-07	6.6809
sf2042849705	20	42849705	2.08496e-07	6.6809
sf2042849711	20	42849711	2.08496e-07	6.6809
sf2042849716	20	42849716	2.08496e-07	6.6809
sf2042849866	20	42849866	2.08496e-07	6.6809
sf2042855318	20	42855318	2.08496e-07	6.6809
sf2042857689	20	42857689	2.08496e-07	6.6809
sf2042858985	20	42858985	2.08496e-07	6.6809
sf2042859337	20	42859337	2.08496e-07	6.6809
sf2042859408	20	42859408	2.08496e-07	6.6809
sf2042859530	20	42859530	2.08496e-07	6.6809
sf2042859730	20	42859730	2.08496e-07	6.6809
sf2042859819	20	42859819	2.08496e-07	6.6809
sf2042859863	20	42859863	2.08496e-07	6.6809
sf2042859960	20	42859960	2.08496e-07	6.6809
sf2042859975	20	42859975	2.08496e-07	6.6809
sf2042860003	20	42860003	2.08496e-07	6.6809
sf2042864749	20	42864749	2.08496e-07	6.6809
sf2042866567	20	42866567	2.08496e-07	6.6809
sf2042866934	20	42866934	2.08496e-07	6.6809
sf2042867407	20	42867407	2.08496e-07	6.6809
sf2042868853	20	42868853	2.08496e-07	6.6809
sf2042869208	20	42869208	2.08496e-07	6.6809
sf2042869496	20	42869496	2.08496e-07	6.6809
sf2042869762	20	42869762	2.08496e-07	6.6809
sf2042869993	20	42869993	2.08496e-07	6.6809
sf2042870026	20	42870026	2.08496e-07	6.6809
sf2042873656	20	42873656	2.08496e-07	6.6809
sf2042876136	20	42876136	2.08496e-07	6.6809
sf2042876981	20	42876981	2.08496e-07	6.6809
sf2042877399	20	42877399	2.08496e-07	6.6809
sf2042877400	20	42877400	2.08496e-07	6.6809
sf2042878951	20	42878951	2.08496e-07	6.6809
sf2042879049	20	42879049	2.08496e-07	6.6809
sf2042879160	20	42879160	2.08496e-07	6.6809
sf2042879970	20	42879970	2.08496e-07	6.6809
sf2042881603	20	42881603	2.08496e-07	6.6809
sf2042882500	20	42882500	2.08496e-07	6.6809
sf2042883042	20	42883042	2.08496e-07	6.6809
sf2042883084	20	42883084	2.08496e-07	6.6809
sf2042883115	20	42883115	2.08496e-07	6.6809
sf2042883134	20	42883134	2.08496e-07	6.6809
sf2042883362	20	42883362	2.08496e-07	6.6809
sf2042884472	20	42884472	2.08496e-07	6.6809
sf2042884656	20	42884656	2.08496e-07	6.6809
sf2042885584	20	42885584	2.08496e-07	6.6809
sf2042885708	20	42885708	2.08496e-07	6.6809
sf2042885716	20	42885716	2.08496e-07	6.6809
sf2042885725	20	42885725	2.08496e-07	6.6809
sf2042885841	20	42885841	2.08496e-07	6.6809
sf2042886303	20	42886303	2.08496e-07	6.6809
sf2042886325	20	42886325	2.08496e-07	6.6809
sf2042886853	20	42886853	2.08496e-07	6.6809
sf2042887598	20	42887598	2.08496e-07	6.6809
sf2042888177	20	42888177	2.08496e-07	6.6809
sf2042889721	20	42889721	2.08496e-07	6.6809
sf2042889861	20	42889861	2.08496e-07	6.6809
sf2042890065	20	42890065	2.08496e-07	6.6809
sf2042892436	20	42892436	2.08496e-07	6.6809
sf2042892820	20	42892820	2.08496e-07	6.6809
sf2042892987	20	42892987	2.08496e-07	6.6809
sf2042893208	20	42893208	2.08496e-07	6.6809
sf2042893650	20	42893650	2.08496e-07	6.6809
sf2042895738	20	42895738	2.08496e-07	6.6809
sf2042896010	20	42896010	2.08496e-07	6.6809
sf2042896137	20	42896137	2.08496e-07	6.6809
sf2042896792	20	42896792	2.08496e-07	6.6809
sf2042896830	20	42896830	2.08496e-07	6.6809
sf2042896906	20	42896906	2.08496e-07	6.6809
sf2042897198	20	42897198	2.08496e-07	6.6809
sf2042897215	20	42897215	2.08496e-07	6.6809
sf2042897520	20	42897520	2.08496e-07	6.6809
sf2042897554	20	42897554	2.08496e-07	6.6809
sf2042897631	20	42897631	2.08496e-07	6.6809
sf2042897652	20	42897652	2.08496e-07	6.6809
sf2042897756	20	42897756	2.08496e-07	6.6809
sf2042897810	20	42897810	2.08496e-07	6.6809
sf2042897852	20	42897852	2.08496e-07	6.6809
sf2042897963	20	42897963	2.08496e-07	6.6809
sf2042898147	20	42898147	2.08496e-07	6.6809
sf2042898170	20	42898170	2.08496e-07	6.6809
sf2042898177	20	42898177	2.08496e-07	6.6809
sf2042898215	20	42898215	2.08496e-07	6.6809
sf2042898227	20	42898227	2.08496e-07	6.6809
sf2042898410	20	42898410	2.08496e-07	6.6809
sf2042898474	20	42898474	2.08496e-07	6.6809
sf2042898559	20	42898559	2.08496e-07	6.6809
sf2042898739	20	42898739	2.08496e-07	6.6809
sf2042898756	20	42898756	2.08496e-07	6.6809
sf2042898934	20	42898934	2.08496e-07	6.6809
sf2042898976	20	42898976	2.08496e-07	6.6809
sf2042899081	20	42899081	2.08496e-07	6.6809
sf2042899347	20	42899347	2.08496e-07	6.6809
sf2042899439	20	42899439	2.08496e-07	6.6809
sf2042899614	20	42899614	2.08496e-07	6.6809
sf2042899780	20	42899780	2.08496e-07	6.6809
sf2042899993	20	42899993	2.08496e-07	6.6809
sf2042900001	20	42900001	2.08496e-07	6.6809
sf2042900080	20	42900080	2.08496e-07	6.6809
sf2042900136	20	42900136	2.08496e-07	6.6809
sf2042900213	20	42900213	2.08496e-07	6.6809
sf2042900375	20	42900375	2.08496e-07	6.6809
sf2042900402	20	42900402	2.08496e-07	6.6809
sf2042900415	20	42900415	2.08496e-07	6.6809
sf2042901116	20	42901116	2.08496e-07	6.6809
sf2042849967	20	42849967	2.33174e-07	6.63232
sf2042871022	20	42871022	3.4777e-07	6.45871
sf2042871042	20	42871042	3.4777e-07	6.45871
sf2042900711	20	42900711	3.49876e-07	6.45609
sf2042859207	20	42859207	3.95938e-07	6.40237
sf2042860005	20	42860005	3.95938e-07	6.40237
sf2042863548	20	42863548	3.95938e-07	6.40237
sf2042881023	20	42881023	3.95938e-07	6.40237
sf2042882548	20	42882548	3.95938e-07	6.40237
sf2042882553	20	42882553	3.95938e-07	6.40237
sf2042882853	20	42882853	3.95938e-07	6.40237
sf2042883301	20	42883301	3.95938e-07	6.40237
sf2042886281	20	42886281	3.95938e-07	6.40237
sf2042886572	20	42886572	3.95938e-07	6.40237
sf2042894348	20	42894348	3.95938e-07	6.40237
sf2042897513	20	42897513	3.95938e-07	6.40237
sf2042897634	20	42897634	3.95938e-07	6.40237
sf2042897739	20	42897739	3.95938e-07	6.40237
sf2042898659	20	42898659	3.95938e-07	6.40237
sf2042898966	20	42898966	3.95938e-07	6.40237
sf2042899050	20	42899050	3.95938e-07	6.40237
sf2042899160	20	42899160	3.95938e-07	6.40237
sf2042899459	20	42899459	3.95938e-07	6.40237
sf2042899784	20	42899784	3.95938e-07	6.40237
sf2042899930	20	42899930	3.95938e-07	6.40237
sf2042899967	20	42899967	3.95938e-07	6.40237
sf2042900455	20	42900455	3.95938e-07	6.40237
sf2042900489	20	42900489	3.95938e-07	6.40237
sf2042900508	20	42900508	3.95938e-07	6.40237
sf2042900852	20	42900852	3.95938e-07	6.40237
sf2042936031	20	42936031	4.42389e-07	6.3542
sf2042937453	20	42937453	4.42389e-07	6.3542
sf2042938258	20	42938258	4.42389e-07	6.3542
sf2042938305	20	42938305	4.42389e-07	6.3542
sf2042938426	20	42938426	4.42389e-07	6.3542
sf2042938474	20	42938474	4.42389e-07	6.3542
sf2042940118	20	42940118	4.42389e-07	6.3542
sf2042940407	20	42940407	4.42389e-07	6.3542
sf2042940744	20	42940744	4.42389e-07	6.3542
sf2042940784	20	42940784	4.42389e-07	6.3542
sf2042940817	20	42940817	4.42389e-07	6.3542
sf2042940937	20	42940937	4.42389e-07	6.3542
sf2042941435	20	42941435	4.42389e-07	6.3542
sf2042941730	20	42941730	4.42389e-07	6.3542
sf2042942120	20	42942120	4.42389e-07	6.3542
sf2042942144	20	42942144	4.42389e-07	6.3542
sf2042942598	20	42942598	4.42389e-07	6.3542
sf2042942685	20	42942685	4.42389e-07	6.3542
sf2042944984	20	42944984	4.42389e-07	6.3542
sf2042945175	20	42945175	4.42389e-07	6.3542
sf2042945176	20	42945176	4.42389e-07	6.3542
sf2042945615	20	42945615	4.42389e-07	6.3542
sf2042945817	20	42945817	4.42389e-07	6.3542
sf2042946311	20	42946311	4.42389e-07	6.3542
sf2042946634	20	42946634	4.42389e-07	6.3542
sf2042946754	20	42946754	4.42389e-07	6.3542
sf2042947101	20	42947101	4.42389e-07	6.3542
sf2042947752	20	42947752	4.42389e-07	6.3542
sf2042947808	20	42947808	4.42389e-07	6.3542
sf2042948098	20	42948098	4.42389e-07	6.3542
sf2042948162	20	42948162	4.42389e-07	6.3542
sf2042948274	20	42948274	4.42389e-07	6.3542
sf2042948446	20	42948446	4.42389e-07	6.3542
sf2042884514	20	42884514	4.88759e-07	6.31091
sf2042882985	20	42882985	5.68525e-07	6.24525
sf2042951592	20	42951592	6.09724e-07	6.21487
sf2042953238	20	42953238	6.09724e-07	6.21487
sf2042949286	20	42949286	7.75218e-07	6.11058
sf2042912473	20	42912473	1.33369e-06	5.87495
sf2042876972	20	42876972	2.21105e-06	5.6554
sf2042847286	20	42847286	2.26929e-06	5.64411
sf2042850086	20	42850086	2.26929e-06	5.64411
sf2042850093	20	42850093	2.26929e-06	5.64411
sf2042851419	20	42851419	2.26929e-06	5.64411
sf2042854147	20	42854147	2.26929e-06	5.64411
sf2042967912	20	42967912	3.10846e-06	5.50745
sf2042920132	20	42920132	4.88599e-06	5.31105
sf2042920186	20	42920186	4.88599e-06	5.31105
sf2042922960	20	42922960	4.88599e-06	5.31105
sf2042923801	20	42923801	4.88599e-06	5.31105
sf2042928095	20	42928095	4.88599e-06	5.31105
sf2042928726	20	42928726	4.88599e-06	5.31105
sf2042928840	20	42928840	4.88599e-06	5.31105
sf2042930003	20	42930003	4.88599e-06	5.31105
sf2042931628	20	42931628	4.88599e-06	5.31105
sf2042932066	20	42932066	4.88599e-06	5.31105
sf2042932249	20	42932249	4.88599e-06	5.31105
sf2042932464	20	42932464	4.88599e-06	5.31105
sf2042936373	20	42936373	4.88599e-06	5.31105
sf2042936878	20	42936878	4.88599e-06	5.31105
sf2042940897	20	42940897	4.88599e-06	5.31105
sf2042940970	20	42940970	4.88599e-06	5.31105
sf2042940973	20	42940973	4.88599e-06	5.31105
sf2042941018	20	42941018	4.88599e-06	5.31105
sf2042943048	20	42943048	4.88599e-06	5.31105
sf2042943995	20	42943995	4.88599e-06	5.31105
sf2042944565	20	42944565	4.88599e-06	5.31105
sf2042944833	20	42944833	4.88599e-06	5.31105
sf2042945261	20	42945261	4.88599e-06	5.31105
sf2042951450	20	42951450	4.88599e-06	5.31105
sf2042967767	20	42967767	6.0797e-06	5.21612
sf2042959745	20	42959745	6.818e-06	5.16634
sf2042966032	20	42966032	6.818e-06	5.16634
sf2042967015	20	42967015	6.818e-06	5.16634
sf2042967051	20	42967051	6.818e-06	5.16634
sf2042967097	20	42967097	6.818e-06	5.16634
sf2042967195	20	42967195	6.818e-06	5.16634
sf2042967197	20	42967197	6.818e-06	5.16634
sf2042967246	20	42967246	6.818e-06	5.16634
sf2042967441	20	42967441	6.818e-06	5.16634
sf2042967532	20	42967532	6.818e-06	5.16634
sf2042967546	20	42967546	6.818e-06	5.16634
sf2042967573	20	42967573	6.818e-06	5.16634
sf2042967577	20	42967577	6.818e-06	5.16634
sf2042967583	20	42967583	6.818e-06	5.16634
sf2042967605	20	42967605	6.818e-06	5.16634
sf2042967610	20	42967610	6.818e-06	5.16634
sf2042967615	20	42967615	6.818e-06	5.16634
sf2042967620	20	42967620	6.818e-06	5.16634
sf2042967633	20	42967633	6.818e-06	5.16634
sf2042967640	20	42967640	6.818e-06	5.16634
sf2042967644	20	42967644	6.818e-06	5.16634
sf2042967653	20	42967653	6.818e-06	5.16634
sf2042967681	20	42967681	6.818e-06	5.16634
sf2042967685	20	42967685	6.818e-06	5.16634
sf2042967686	20	42967686	6.818e-06	5.16634
sf2042967689	20	42967689	6.818e-06	5.16634
sf2042967718	20	42967718	6.818e-06	5.16634
sf2042967727	20	42967727	6.818e-06	5.16634
sf2042967728	20	42967728	6.818e-06	5.16634
sf2042967749	20	42967749	6.818e-06	5.16634
sf2042967789	20	42967789	6.818e-06	5.16634
sf2042967793	20	42967793	6.818e-06	5.16634
sf2042967801	20	42967801	6.818e-06	5.16634
sf2042967886	20	42967886	6.818e-06	5.16634
sf2042967887	20	42967887	6.818e-06	5.16634
sf2042967890	20	42967890	6.818e-06	5.16634
sf2042967907	20	42967907	6.818e-06	5.16634
sf2042967980	20	42967980	6.818e-06	5.16634
sf2042967983	20	42967983	6.818e-06	5.16634
sf2042968446	20	42968446	6.818e-06	5.16634
sf2042968478	20	42968478	6.818e-06	5.16634
sf2042968567	20	42968567	6.818e-06	5.16634
sf2042968573	20	42968573	6.818e-06	5.16634
sf2042968597	20	42968597	6.818e-06	5.16634
sf2042968630	20	42968630	6.818e-06	5.16634
sf2042968687	20	42968687	6.818e-06	5.16634
sf2042968736	20	42968736	6.818e-06	5.16634
sf2042968763	20	42968763	6.818e-06	5.16634
sf2042968764	20	42968764	6.818e-06	5.16634
sf2042968766	20	42968766	6.818e-06	5.16634
sf2042968778	20	42968778	6.818e-06	5.16634
sf2042918139	20	42918139	9.9545e-06	5.00198
sf2042918251	20	42918251	1.38144e-05	4.85967
sf2042918946	20	42918946	1.38144e-05	4.85967
sf2042919611	20	42919611	1.38144e-05	4.85967
sf2042921073	20	42921073	1.38144e-05	4.85967
sf2042921090	20	42921090	1.38144e-05	4.85967
sf2042921212	20	42921212	1.38144e-05	4.85967
sf2042921368	20	42921368	1.38144e-05	4.85967
sf2042959064	20	42959064	1.84568e-05	4.73384
sf2042959420	20	42959420	1.84568e-05	4.73384
sf2042918564	20	42918564	2.39175e-05	4.62128
sf2042918790	20	42918790	2.39175e-05	4.62128
sf2042918831	20	42918831	2.39175e-05	4.62128
sf2042918832	20	42918832	2.39175e-05	4.62128
sf2042919181	20	42919181	2.39175e-05	4.62128
sf2042919379	20	42919379	2.39175e-05	4.62128
sf2042919581	20	42919581	2.39175e-05	4.62128
sf2042920348	20	42920348	2.39175e-05	4.62128
sf2042922579	20	42922579	2.39175e-05	4.62128
sf2042922857	20	42922857	2.39175e-05	4.62128
sf2042923632	20	42923632	2.39175e-05	4.62128
sf2042923970	20	42923970	2.39175e-05	4.62128
sf2042924269	20	42924269	2.39175e-05	4.62128
sf2042925020	20	42925020	2.39175e-05	4.62128
sf2042926048	20	42926048	2.39175e-05	4.62128
sf2042926637	20	42926637	2.39175e-05	4.62128
sf2042929131	20	42929131	2.39175e-05	4.62128
sf2042931548	20	42931548	2.39175e-05	4.62128
sf2042932871	20	42932871	2.39175e-05	4.62128
sf2042933413	20	42933413	2.39175e-05	4.62128
sf2042934154	20	42934154	2.39175e-05	4.62128
sf2042935360	20	42935360	2.39175e-05	4.62128
sf2042829833	20	42829833	5.34382e-05	4.27215
sf2042829834	20	42829834	5.34382e-05	4.27215
sf2042964316	20	42964316	9.86034e-05	4.00611
sf2042965163	20	42965163	9.86034e-05	4.00611
sf2042991552	20	42991552	0.000155954	3.807
sf2043000585	20	43000585	0.000155954	3.807
sf2043008013	20	43008013	0.000155954	3.807
sf2042966664	20	42966664	0.000212931	3.67176
sf2043048714	20	43048714	0.000350586	3.45521
sf2042991598	20	42991598	0.000430655	3.36587
sf2043000214	20	43000214	0.000430655	3.36587
sf2043008497	20	43008497	0.000430655	3.36587
sf2042931620	20	42931620	0.000872309	3.05933
sf2042971994	20	42971994	0.00200053	2.69885
sf2042970499	20	42970499	0.0030479	2.516
sf2042971507	20	42971507	0.0030479	2.516
sf2042972197	20	42972197	0.0030479	2.516
sf2042972244	20	42972244	0.0030479	2.516
sf2042972276	20	42972276	0.0030479	2.516
sf2042972444	20	42972444	0.0030479	2.516
sf2042972573	20	42972573	0.0030479	2.516
sf2042972967	20	42972967	0.0030479	2.516
sf2042973178	20	42973178	0.0030479	2.516
sf2042973197	20	42973197	0.0030479	2.516
sf2042973218	20	42973218	0.0030479	2.516
sf2042973447	20	42973447	0.0030479	2.516
sf2042974014	20	42974014	0.0030479	2.516
sf2042975643	20	42975643	0.0030479	2.516
sf2042975724	20	42975724	0.0030479	2.516
sf2042975895	20	42975895	0.0030479	2.516
sf2042977016	20	42977016	0.0030479	2.516
sf2042977442	20	42977442	0.0030479	2.516
sf2042977532	20	42977532	0.0030479	2.516
sf2042979435	20	42979435	0.0030479	2.516
sf2042972108	20	42972108	0.00431676	2.36484
sf2043030172	20	43030172	0.00483237	2.31584
sf2042969088	20	42969088	0.00506956	2.29503
sf2042967608	20	42967608	0.00676503	2.16973
sf2042967840	20	42967840	0.00676503	2.16973
sf2042968434	20	42968434	0.00676503	2.16973
sf2042968583	20	42968583	0.00676503	2.16973
sf2042968699	20	42968699	0.00676503	2.16973
sf2042968706	20	42968706	0.00676503	2.16973
sf2042968723	20	42968723	0.00676503	2.16973
sf2042968904	20	42968904	0.00676503	2.16973
sf2042968907	20	42968907	0.00676503	2.16973
sf2042969450	20	42969450	0.00676503	2.16973
sf2042969502	20	42969502	0.00676503	2.16973
sf2042969544	20	42969544	0.00676503	2.16973
sf2042969556	20	42969556	0.00676503	2.16973
sf2042969632	20	42969632	0.00676503	2.16973
sf2042969633	20	42969633	0.00676503	2.16973
sf2042969638	20	42969638	0.00676503	2.16973
sf2042969664	20	42969664	0.00676503	2.16973
sf2042969875	20	42969875	0.00676503	2.16973
sf2042969896	20	42969896	0.00676503	2.16973
sf2042969908	20	42969908	0.00676503	2.16973
sf2042970136	20	42970136	0.00676503	2.16973
sf2042971868	20	42971868	0.00676503	2.16973
sf2042972524	20	42972524	0.00676503	2.16973
sf2042972850	20	42972850	0.00676503	2.16973
sf2042973296	20	42973296	0.00676503	2.16973
sf2042973709	20	42973709	0.00676503	2.16973
sf2042975697	20	42975697	0.00676503	2.16973
sf2042975698	20	42975698	0.00676503	2.16973
sf2042976180	20	42976180	0.00676503	2.16973
sf2042981100	20	42981100	0.00676503	2.16973
sf2042981312	20	42981312	0.00676503	2.16973
sf2042981375	20	42981375	0.00676503	2.16973
sf2042982126	20	42982126	0.00676503	2.16973
sf2042982310	20	42982310	0.00676503	2.16973
sf2042982555	20	42982555	0.00676503	2.16973
sf2043014475	20	43014475	0.00676503	2.16973
sf2043158456	20	43158456	0.011454	1.94104
sf2042958925	20	42958925	0.0124576	1.90457
sf2042959005	20	42959005	0.0124576	1.90457
sf2042960128	20	42960128	0.0124576	1.90457
sf2042929705	20	42929705	0.0159882	1.7962
sf2042972014	20	42972014	0.0190515	1.72007
sf2042896617	20	42896617	0.020318	1.69212
sf2042970369	20	42970369	0.023857	1.62238
sf2042971282	20	42971282	0.023857	1.62238
sf2042971345	20	42971345	0.023857	1.62238
sf2042971459	20	42971459	0.023857	1.62238
sf2042971482	20	42971482	0.023857	1.62238
sf2042971716	20	42971716	0.023857	1.62238
sf2042971935	20	42971935	0.023857	1.62238
sf2042971956	20	42971956	0.023857	1.62238
sf2042971973	20	42971973	0.023857	1.62238
sf2042972231	20	42972231	0.023857	1.62238
sf2042972297	20	42972297	0.023857	1.62238
sf2042972671	20	42972671	0.023857	1.62238
sf2042972950	20	42972950	0.023857	1.62238
sf2042973180	20	42973180	0.023857	1.62238
sf2042973456	20	42973456	0.023857	1.62238
sf2042973834	20	42973834	0.023857	1.62238
sf2042976734	20	42976734	0.023857	1.62238
sf2042976880	20	42976880	0.023857	1.62238
sf2042977321	20	42977321	0.023857	1.62238
sf2042977479	20	42977479	0.023857	1.62238
sf2042817630	20	42817630	0.0327743	1.48447
sf2042738903	20	42738903	0.0370939	1.4307
sf2042766066	20	42766066	0.0370939	1.4307
sf2043144383	20	43144383	0.0418386	1.37842
sf2042708298	20	42708298	0.0435202	1.36131
sf2042719881	20	42719881	0.0435202	1.36131
sf2042737258	20	42737258	0.0435202	1.36131
sf2042740031	20	42740031	0.0435202	1.36131
sf2042741326	20	42741326	0.0435202	1.36131
sf2042817711	20	42817711	0.0435202	1.36131
sf2042817744	20	42817744	0.0435202	1.36131
sf2042817907	20	42817907	0.0435202	1.36131
sf2042817998	20	42817998	0.0435202	1.36131
sf2042826071	20	42826071	0.0435202	1.36131
sf2042829074	20	42829074	0.0435202	1.36131
sf2042831353	20	42831353	0.0435202	1.36131
sf2042832101	20	42832101	0.0435202	1.36131
sf2042832378	20	42832378	0.0435202	1.36131
sf2042832553	20	42832553	0.0435202	1.36131
sf2042832706	20	42832706	0.0435202	1.36131
sf2042833760	20	42833760	0.0435202	1.36131
sf2042834184	20	42834184	0.0435202	1.36131
sf2042834361	20	42834361	0.0435202	1.36131
sf2042834624	20	42834624	0.0435202	1.36131
sf2042834728	20	42834728	0.0435202	1.36131
sf2042835149	20	42835149	0.0435202	1.36131
sf2042835664	20	42835664	0.0435202	1.36131
sf2042837028	20	42837028	0.0435202	1.36131
sf2042837698	20	42837698	0.0435202	1.36131
sf2042841144	20	42841144	0.0435202	1.36131
sf2042841272	20	42841272	0.0435202	1.36131
sf2042817263	20	42817263	0.0453234	1.34368
sf2042817957	20	42817957	0.0453234	1.34368
sf2042819264	20	42819264	0.0453234	1.34368
sf2042982893	20	42982893	0.0476512	1.32193
sf2042983182	20	42983182	0.0476512	1.32193
sf2042983490	20	42983490	0.0476512	1.32193
sf2042983528	20	42983528	0.0476512	1.32193
sf2042983659	20	42983659	0.0476512	1.32193
sf2042983752	20	42983752	0.0476512	1.32193
sf2042983823	20	42983823	0.0476512	1.32193
sf2042984293	20	42984293	0.0476512	1.32193
sf2043194232	20	43194232	0.052203	1.2823
sf2042733700	20	42733700	0.0549079	1.26037
sf2042695037	20	42695037	0.0584502	1.23321
sf2042746734	20	42746734	0.0728357	1.13766
sf2043016442	20	43016442	0.0728357	1.13766
sf2043093969	20	43093969	0.0728357	1.13766
sf2043096613	20	43096613	0.0728357	1.13766
sf2043099738	20	43099738	0.0728357	1.13766
sf2043101278	20	43101278	0.0728357	1.13766
sf2043101637	20	43101637	0.0728357	1.13766
sf2043101942	20	43101942	0.0728357	1.13766
sf2043130865	20	43130865	0.0728357	1.13766
sf2043131211	20	43131211	0.0728357	1.13766
sf2043132499	20	43132499	0.0728357	1.13766
sf2043133334	20	43133334	0.0728357	1.13766
sf2043133644	20	43133644	0.0728357	1.13766
sf2043133764	20	43133764	0.0728357	1.13766
sf2043141102	20	43141102	0.0728357	1.13766
sf2043142760	20	43142760	0.0728357	1.13766
sf2043142969	20	43142969	0.0728357	1.13766
sf2043145044	20	43145044	0.0728357	1.13766
sf2043157784	20	43157784	0.0728357	1.13766
sf2043060158	20	43060158	0.0731128	1.13601
sf2043067025	20	43067025	0.0731128	1.13601
sf2043068233	20	43068233	0.0731128	1.13601
sf2043068952	20	43068952	0.0731128	1.13601
sf2043077437	20	43077437	0.0731128	1.13601
sf2043077452	20	43077452	0.0731128	1.13601
sf2043078602	20	43078602	0.0731128	1.13601
sf2043078644	20	43078644	0.0731128	1.13601
sf2043078693	20	43078693	0.0731128	1.13601
sf2043078996	20	43078996	0.0731128	1.13601
sf2043079500	20	43079500	0.0731128	1.13601
sf2043080295	20	43080295	0.0731128	1.13601
sf2043080358	20	43080358	0.0731128	1.13601
sf2043085895	20	43085895	0.0731128	1.13601
sf2043086979	20	43086979	0.0731128	1.13601
sf2043087857	20	43087857	0.0731128	1.13601
sf2042735455	20	42735455	0.0783247	1.1061
sf2042730204	20	42730204	0.0833259	1.07922
sf2042730863	20	42730863	0.0833259	1.07922
sf2042732004	20	42732004	0.0833259	1.07922
sf2042733214	20	42733214	0.0833259	1.07922
sf2042733272	20	42733272	0.0833259	1.07922
sf2042733499	20	42733499	0.0833259	1.07922
sf2042735018	20	42735018	0.0833259	1.07922
sf2042735267	20	42735267	0.0833259	1.07922
sf2042735590	20	42735590	0.0833259	1.07922
sf2042735602	20	42735602	0.0833259	1.07922
sf2042735943	20	42735943	0.0833259	1.07922
sf2042736093	20	42736093	0.0833259	1.07922
sf2042736540	20	42736540	0.0833259	1.07922
sf2042743156	20	42743156	0.0833259	1.07922
sf2042744798	20	42744798	0.0833259	1.07922
sf2042745913	20	42745913	0.0833259	1.07922
sf2042746081	20	42746081	0.0833259	1.07922
sf2042748498	20	42748498	0.0833259	1.07922
sf2042748750	20	42748750	0.0833259	1.07922
sf2042748775	20	42748775	0.0833259	1.07922
sf2042748884	20	42748884	0.0833259	1.07922
sf2042748904	20	42748904	0.0833259	1.07922
sf2042748929	20	42748929	0.0833259	1.07922
sf2042748939	20	42748939	0.0833259	1.07922
sf2043097411	20	43097411	0.0864259	1.06336
sf2043182326	20	43182326	0.0911329	1.04033
sf2043088859	20	43088859	0.099418	1.00253
sf2042819917	20	42819917	0.106383	0.973129
sf2042823550	20	42823550	0.106383	0.973129
sf2042631402	20	42631402	0.115601	0.937037
sf2042631405	20	42631405	0.115601	0.937037
sf2042631534	20	42631534	0.115601	0.937037
sf2042632528	20	42632528	0.115601	0.937037
sf2042632837	20	42632837	0.115601	0.937037
sf2042633259	20	42633259	0.115601	0.937037
sf2042633315	20	42633315	0.115601	0.937037
sf2042633392	20	42633392	0.115601	0.937037
sf2042634334	20	42634334	0.115601	0.937037
sf2042634479	20	42634479	0.115601	0.937037
sf2042634943	20	42634943	0.115601	0.937037
sf2042635293	20	42635293	0.115601	0.937037
sf2042636937	20	42636937	0.115601	0.937037
sf2042637806	20	42637806	0.115601	0.937037
sf2042640328	20	42640328	0.115601	0.937037
sf2042641527	20	42641527	0.115601	0.937037
sf2042643639	20	42643639	0.115601	0.937037
sf2042647663	20	42647663	0.115601	0.937037
sf2042647706	20	42647706	0.115601	0.937037
sf2042650953	20	42650953	0.115601	0.937037
sf2042651040	20	42651040	0.115601	0.937037
sf2042652196	20	42652196	0.115601	0.937037
sf2042657928	20	42657928	0.115601	0.937037
sf2042633103	20	42633103	0.120511	0.918975
sf2042635608	20	42635608	0.120511	0.918975
sf2042637983	20	42637983	0.120511	0.918975
sf2042638747	20	42638747	0.120511	0.918975
sf2042640612	20	42640612	0.120511	0.918975
sf2042645234	20	42645234	0.120511	0.918975
sf2042645533	20	42645533	0.120511	0.918975
sf2042647352	20	42647352	0.120511	0.918975
sf2042647454	20	42647454	0.120511	0.918975
sf2043176913	20	43176913	0.121968	0.913754
sf2043177110	20	43177110	0.121968	0.913754
sf2043177570	20	43177570	0.121968	0.913754
sf2043177635	20	43177635	0.121968	0.913754
sf2043177980	20	43177980	0.121968	0.913754
sf2043178932	20	43178932	0.121968	0.913754
sf2043179177	20	43179177	0.121968	0.913754
sf2043179225	20	43179225	0.121968	0.913754
sf2043179936	20	43179936	0.121968	0.913754
sf2043179937	20	43179937	0.121968	0.913754
sf2043179959	20	43179959	0.121968	0.913754
sf2043180044	20	43180044	0.121968	0.913754
sf2043180096	20	43180096	0.121968	0.913754
sf2043180628	20	43180628	0.121968	0.913754
sf2043182131	20	43182131	0.121968	0.913754
sf2043182177	20	43182177	0.121968	0.913754
sf2043182189	20	43182189	0.121968	0.913754
sf2043182272	20	43182272	0.121968	0.913754
sf2043182299	20	43182299	0.121968	0.913754
sf2043182352	20	43182352	0.121968	0.913754
sf2043182439	20	43182439	0.121968	0.913754
sf2043182573	20	43182573	0.121968	0.913754
sf2043182595	20	43182595	0.121968	0.913754
sf2043182606	20	43182606	0.121968	0.913754
sf2043182621	20	43182621	0.121968	0.913754
sf2043182625	20	43182625	0.121968	0.913754
sf2043182642	20	43182642	0.121968	0.913754
sf2043182651	20	43182651	0.121968	0.913754
sf2043182736	20	43182736	0.121968	0.913754
sf2043182810	20	43182810	0.121968	0.913754
sf2043182812	20	43182812	0.121968	0.913754
sf2043182831	20	43182831	0.121968	0.913754
sf2043182848	20	43182848	0.121968	0.913754
sf2043182924	20	43182924	0.121968	0.913754
sf2043182932	20	43182932	0.121968	0.913754
sf2043182948	20	43182948	0.121968	0.913754
sf2043182952	20	43182952	0.121968	0.913754
sf2043182955	20	43182955	0.121968	0.913754
sf2043183068	20	43183068	0.121968	0.913754
sf2043183085	20	43183085	0.121968	0.913754
sf2043183904	20	43183904	0.121968	0.913754
sf2043184318	20	43184318	0.121968	0.913754
sf2043186892	20	43186892	0.121968	0.913754
sf2043187054	20	43187054	0.121968	0.913754
sf2043187422	20	43187422	0.121968	0.913754
sf2043187473	20	43187473	0.121968	0.913754
sf2043188236	20	43188236	0.121968	0.913754
sf2043188406	20	43188406	0.121968	0.913754
sf2043188680	20	43188680	0.121968	0.913754
sf2043189136	20	43189136	0.121968	0.913754
sf2043189479	20	43189479	0.121968	0.913754
sf2043190828	20	43190828	0.121968	0.913754
sf2043190899	20	43190899	0.121968	0.913754
sf2043191252	20	43191252	0.121968	0.913754
sf2043191274	20	43191274	0.121968	0.913754
sf2043191408	20	43191408	0.121968	0.913754
sf2043191609	20	43191609	0.121968	0.913754
sf2043194422	20	43194422	0.121968	0.913754
sf2043195121	20	43195121	0.121968	0.913754
sf2042708595	20	42708595	0.122459	0.912009
sf2042708601	20	42708601	0.122459	0.912009
sf2042708613	20	42708613	0.122459	0.912009
sf2042709070	20	42709070	0.122459	0.912009
sf2042742243	20	42742243	0.128377	0.891512
sf2043176687	20	43176687	0.131471	0.881168
sf2043179201	20	43179201	0.139544	0.855289
sf2042906180	20	42906180	0.144424	0.84036
sf2042906414	20	42906414	0.144424	0.84036
sf2042907585	20	42907585	0.144424	0.84036
sf2042646065	20	42646065	0.1446	0.839832
sf2042646108	20	42646108	0.1446	0.839832
sf2042648196	20	42648196	0.1446	0.839832
sf2042648209	20	42648209	0.1446	0.839832
sf2042648219	20	42648219	0.1446	0.839832
sf2042648234	20	42648234	0.1446	0.839832
sf2042649296	20	42649296	0.1446	0.839832
sf2042650080	20	42650080	0.1446	0.839832
sf2042650089	20	42650089	0.1446	0.839832
sf2042820839	20	42820839	0.144735	0.839426
sf2042821949	20	42821949	0.144735	0.839426
sf2042822177	20	42822177	0.144735	0.839426
sf2042823341	20	42823341	0.144735	0.839426
sf2042823415	20	42823415	0.144735	0.839426
sf2042823477	20	42823477	0.144735	0.839426
sf2042823481	20	42823481	0.144735	0.839426
sf2042823496	20	42823496	0.144735	0.839426
sf2042823508	20	42823508	0.144735	0.839426
sf2042823594	20	42823594	0.144735	0.839426
sf2042823699	20	42823699	0.144735	0.839426
sf2042823748	20	42823748	0.144735	0.839426
sf2042823751	20	42823751	0.144735	0.839426
sf2042823853	20	42823853	0.144735	0.839426
sf2042823909	20	42823909	0.144735	0.839426
sf2042824045	20	42824045	0.144735	0.839426
sf2042824211	20	42824211	0.144735	0.839426
sf2042824237	20	42824237	0.144735	0.839426
sf2042824303	20	42824303	0.144735	0.839426
sf2042824309	20	42824309	0.144735	0.839426
sf2042824315	20	42824315	0.144735	0.839426
sf2042824316	20	42824316	0.144735	0.839426
sf2042824639	20	42824639	0.144735	0.839426
sf2042825426	20	42825426	0.144735	0.839426
sf2042972411	20	42972411	0.146146	0.835212
sf2042694039	20	42694039	0.147056	0.832518
sf2043028616	20	43028616	0.153264	0.814559
sf2042657959	20	42657959	0.153487	0.813929
sf2042658201	20	42658201	0.153487	0.813929
sf2042658209	20	42658209	0.153487	0.813929
sf2042658243	20	42658243	0.153487	0.813929
sf2042658279	20	42658279	0.153487	0.813929
sf2042658366	20	42658366	0.153487	0.813929
sf2042658405	20	42658405	0.153487	0.813929
sf2042658415	20	42658415	0.153487	0.813929
sf2042658425	20	42658425	0.153487	0.813929
sf2042658591	20	42658591	0.153487	0.813929
sf2042658805	20	42658805	0.153487	0.813929
sf2042659535	20	42659535	0.153487	0.813929
sf2042661992	20	42661992	0.153487	0.813929
sf2042662956	20	42662956	0.153487	0.813929
sf2042663118	20	42663118	0.153487	0.813929
sf2042663230	20	42663230	0.153487	0.813929
sf2042648113	20	42648113	0.158063	0.801169
sf2042648207	20	42648207	0.158063	0.801169
sf2042649690	20	42649690	0.158063	0.801169
sf2042650083	20	42650083	0.158063	0.801169
sf2042817338	20	42817338	0.158976	0.798668
sf2043076972	20	43076972	0.162441	0.789303
sf2043077361	20	43077361	0.162441	0.789303
sf2043078406	20	43078406	0.162441	0.789303
sf2043078473	20	43078473	0.162441	0.789303
sf2043081378	20	43081378	0.162441	0.789303
sf2043082087	20	43082087	0.162441	0.789303
sf2043083244	20	43083244	0.162441	0.789303
sf2043085280	20	43085280	0.162441	0.789303
sf2043085395	20	43085395	0.162441	0.789303
sf2043085841	20	43085841	0.162441	0.789303
sf2043085905	20	43085905	0.162441	0.789303
sf2043086348	20	43086348	0.162441	0.789303
sf2043086472	20	43086472	0.162441	0.789303
sf2043086702	20	43086702	0.162441	0.789303
sf2043086980	20	43086980	0.162441	0.789303
sf2043086995	20	43086995	0.162441	0.789303
sf2043087090	20	43087090	0.162441	0.789303
sf2043087160	20	43087160	0.162441	0.789303
sf2043087264	20	43087264	0.162441	0.789303
sf2043087290	20	43087290	0.162441	0.789303
sf2043087373	20	43087373	0.162441	0.789303
sf2043087413	20	43087413	0.162441	0.789303
sf2043087887	20	43087887	0.162441	0.789303
sf2043087973	20	43087973	0.162441	0.789303
sf2043088005	20	43088005	0.162441	0.789303
sf2043088006	20	43088006	0.162441	0.789303
sf2043089268	20	43089268	0.162441	0.789303
sf2043089269	20	43089269	0.162441	0.789303
sf2043089285	20	43089285	0.162441	0.789303
sf2043089343	20	43089343	0.162441	0.789303
sf2043089410	20	43089410	0.162441	0.789303
sf2043089509	20	43089509	0.162441	0.789303
sf2043089594	20	43089594	0.162441	0.789303
sf2043089623	20	43089623	0.162441	0.789303
sf2043089686	20	43089686	0.162441	0.789303
sf2043093096	20	43093096	0.162441	0.789303
sf2043093731	20	43093731	0.162441	0.789303
sf2043093783	20	43093783	0.162441	0.789303
sf2043094130	20	43094130	0.162441	0.789303
sf2043094265	20	43094265	0.162441	0.789303
sf2043094737	20	43094737	0.162441	0.789303
sf2043094840	20	43094840	0.162441	0.789303
sf2043095194	20	43095194	0.162441	0.789303
sf2043096351	20	43096351	0.162441	0.789303
sf2043096415	20	43096415	0.162441	0.789303
sf2043096873	20	43096873	0.162441	0.789303
sf2043097257	20	43097257	0.162441	0.789303
sf2043097880	20	43097880	0.162441	0.789303
sf2043097987	20	43097987	0.162441	0.789303
sf2043098084	20	43098084	0.162441	0.789303
sf2043098120	20	43098120	0.162441	0.789303
sf2043098226	20	43098226	0.162441	0.789303
sf2043098294	20	43098294	0.162441	0.789303
sf2043099577	20	43099577	0.162441	0.789303
sf2043099622	20	43099622	0.162441	0.789303
sf2043099623	20	43099623	0.162441	0.789303
sf2043099635	20	43099635	0.162441	0.789303
sf2043099642	20	43099642	0.162441	0.789303
sf2043099656	20	43099656	0.162441	0.789303
sf2043099705	20	43099705	0.162441	0.789303
sf2043099742	20	43099742	0.162441	0.789303
sf2043099749	20	43099749	0.162441	0.789303
sf2043099760	20	43099760	0.162441	0.789303
sf2043099815	20	43099815	0.162441	0.789303
sf2043099857	20	43099857	0.162441	0.789303
sf2043099860	20	43099860	0.162441	0.789303
sf2043099884	20	43099884	0.162441	0.789303
sf2043099893	20	43099893	0.162441	0.789303
sf2043099990	20	43099990	0.162441	0.789303
sf2043100005	20	43100005	0.162441	0.789303
sf2043100020	20	43100020	0.162441	0.789303
sf2043100024	20	43100024	0.162441	0.789303
sf2043100048	20	43100048	0.162441	0.789303
sf2043100263	20	43100263	0.162441	0.789303
sf2043100302	20	43100302	0.162441	0.789303
sf2043100364	20	43100364	0.162441	0.789303
sf2043100521	20	43100521	0.162441	0.789303
sf2043100553	20	43100553	0.162441	0.789303
sf2043100692	20	43100692	0.162441	0.789303
sf2043100958	20	43100958	0.162441	0.789303
sf2043101012	20	43101012	0.162441	0.789303
sf2043101023	20	43101023	0.162441	0.789303
sf2043101026	20	43101026	0.162441	0.789303
sf2043101047	20	43101047	0.162441	0.789303
sf2043101065	20	43101065	0.162441	0.789303
sf2043101108	20	43101108	0.162441	0.789303
sf2043101113	20	43101113	0.162441	0.789303
sf2043101143	20	43101143	0.162441	0.789303
sf2043101154	20	43101154	0.162441	0.789303
sf2043101185	20	43101185	0.162441	0.789303
sf2043101206	20	43101206	0.162441	0.789303
sf2043101313	20	43101313	0.162441	0.789303
sf2043101323	20	43101323	0.162441	0.789303
sf2043101363	20	43101363	0.162441	0.789303
sf2043101365	20	43101365	0.162441	0.789303
sf2043101450	20	43101450	0.162441	0.789303
sf2043101504	20	43101504	0.162441	0.789303
sf2043101514	20	43101514	0.162441	0.789303
sf2043101533	20	43101533	0.162441	0.789303
sf2043101643	20	43101643	0.162441	0.789303
sf2043101856	20	43101856	0.162441	0.789303
sf2043101895	20	43101895	0.162441	0.789303
sf2043101997	20	43101997	0.162441	0.789303
sf2043102020	20	43102020	0.162441	0.789303
sf2043102023	20	43102023	0.162441	0.789303
sf2043130629	20	43130629	0.162441	0.789303
sf2043130631	20	43130631	0.162441	0.789303
sf2043130654	20	43130654	0.162441	0.789303
sf2043130657	20	43130657	0.162441	0.789303
sf2043130796	20	43130796	0.162441	0.789303
sf2043130814	20	43130814	0.162441	0.789303
sf2043130854	20	43130854	0.162441	0.789303
sf2043131222	20	43131222	0.162441	0.789303
sf2043131251	20	43131251	0.162441	0.789303
sf2043131373	20	43131373	0.162441	0.789303
sf2043131438	20	43131438	0.162441	0.789303
sf2043131450	20	43131450	0.162441	0.789303
sf2043131462	20	43131462	0.162441	0.789303
sf2043131728	20	43131728	0.162441	0.789303
sf2043131814	20	43131814	0.162441	0.789303
sf2043131901	20	43131901	0.162441	0.789303
sf2043131952	20	43131952	0.162441	0.789303
sf2043132136	20	43132136	0.162441	0.789303
sf2043132143	20	43132143	0.162441	0.789303
sf2043132444	20	43132444	0.162441	0.789303
sf2043132469	20	43132469	0.162441	0.789303
sf2043132521	20	43132521	0.162441	0.789303
sf2043132606	20	43132606	0.162441	0.789303
sf2043132804	20	43132804	0.162441	0.789303
sf2043132953	20	43132953	0.162441	0.789303
sf2043132991	20	43132991	0.162441	0.789303
sf2043133022	20	43133022	0.162441	0.789303
sf2043133335	20	43133335	0.162441	0.789303
sf2043133552	20	43133552	0.162441	0.789303
sf2043133643	20	43133643	0.162441	0.789303
sf2043133716	20	43133716	0.162441	0.789303
sf2043133749	20	43133749	0.162441	0.789303
sf2043133765	20	43133765	0.162441	0.789303
sf2043133927	20	43133927	0.162441	0.789303
sf2043133945	20	43133945	0.162441	0.789303
sf2043134003	20	43134003	0.162441	0.789303
sf2043134067	20	43134067	0.162441	0.789303
sf2043134081	20	43134081	0.162441	0.789303
sf2043134118	20	43134118	0.162441	0.789303
sf2043134157	20	43134157	0.162441	0.789303
sf2043134192	20	43134192	0.162441	0.789303
sf2043134287	20	43134287	0.162441	0.789303
sf2043134291	20	43134291	0.162441	0.789303
sf2043134293	20	43134293	0.162441	0.789303
sf2043134324	20	43134324	0.162441	0.789303
sf2043134458	20	43134458	0.162441	0.789303
sf2043134673	20	43134673	0.162441	0.789303
sf2043134722	20	43134722	0.162441	0.789303
sf2043134828	20	43134828	0.162441	0.789303
sf2043135059	20	43135059	0.162441	0.789303
sf2043135869	20	43135869	0.162441	0.789303
sf2042715475	20	42715475	0.16259	0.788905
sf2042715900	20	42715900	0.16259	0.788905
sf2042719092	20	42719092	0.16259	0.788905
sf2042719932	20	42719932	0.16259	0.788905
sf2042721350	20	42721350	0.16259	0.788905
sf2042721375	20	42721375	0.16259	0.788905
sf2042721429	20	42721429	0.16259	0.788905
sf2042721447	20	42721447	0.16259	0.788905
sf2042721919	20	42721919	0.16259	0.788905
sf2042721982	20	42721982	0.16259	0.788905
sf2042722219	20	42722219	0.16259	0.788905
sf2042723317	20	42723317	0.16259	0.788905
sf2042724011	20	42724011	0.16259	0.788905
sf2042726428	20	42726428	0.16259	0.788905
sf2042732469	20	42732469	0.16259	0.788905
sf2042734975	20	42734975	0.16259	0.788905
sf2042738279	20	42738279	0.16259	0.788905
sf2042738770	20	42738770	0.16259	0.788905
sf2042741358	20	42741358	0.16259	0.788905
sf2042777284	20	42777284	0.16259	0.788905
sf2042780984	20	42780984	0.16259	0.788905
sf2043096959	20	43096959	0.164873	0.782849
sf2042903700	20	42903700	0.164905	0.782767
sf2042903804	20	42903804	0.164905	0.782767
sf2042903969	20	42903969	0.164905	0.782767
sf2042904490	20	42904490	0.164905	0.782767
sf2042904619	20	42904619	0.164905	0.782767
sf2042904698	20	42904698	0.164905	0.782767
sf2042905579	20	42905579	0.164905	0.782767
sf2042906144	20	42906144	0.164905	0.782767
sf2042906186	20	42906186	0.164905	0.782767
sf2042906350	20	42906350	0.164905	0.782767
sf2042906552	20	42906552	0.164905	0.782767
sf2042906560	20	42906560	0.164905	0.782767
sf2042906569	20	42906569	0.164905	0.782767
sf2042906625	20	42906625	0.164905	0.782767
sf2042906713	20	42906713	0.164905	0.782767
sf2042906950	20	42906950	0.164905	0.782767
sf2042907836	20	42907836	0.164905	0.782767
sf2042907992	20	42907992	0.164905	0.782767
sf2042908408	20	42908408	0.164905	0.782767
sf2042908484	20	42908484	0.164905	0.782767
sf2042908489	20	42908489	0.164905	0.782767
sf2042908568	20	42908568	0.164905	0.782767
sf2042908578	20	42908578	0.164905	0.782767
sf2042908579	20	42908579	0.164905	0.782767
sf2042908976	20	42908976	0.164905	0.782767
sf2042650210	20	42650210	0.1657	0.780678
sf2042650231	20	42650231	0.1657	0.780678
sf2042657824	20	42657824	0.167372	0.776318
sf2042662293	20	42662293	0.169502	0.770825
sf2042645515	20	42645515	0.173883	0.759742
sf2042657705	20	42657705	0.1766	0.75301
sf2042661900	20	42661900	0.1766	0.75301
sf2042664456	20	42664456	0.1766	0.75301
sf2042667228	20	42667228	0.1766	0.75301
sf2042667247	20	42667247	0.1766	0.75301
sf2042667553	20	42667553	0.1766	0.75301
sf2042668013	20	42668013	0.1766	0.75301
sf2042668173	20	42668173	0.1766	0.75301
sf2042668255	20	42668255	0.1766	0.75301
sf2042668317	20	42668317	0.1766	0.75301
sf2042670084	20	42670084	0.1766	0.75301
sf2042670261	20	42670261	0.1766	0.75301
sf2042670273	20	42670273	0.1766	0.75301
sf2042670296	20	42670296	0.1766	0.75301
sf2042670329	20	42670329	0.1766	0.75301
sf2042670348	20	42670348	0.1766	0.75301
sf2042670391	20	42670391	0.1766	0.75301
sf2042670424	20	42670424	0.1766	0.75301
sf2042670445	20	42670445	0.1766	0.75301
sf2042670493	20	42670493	0.1766	0.75301
sf2042670812	20	42670812	0.1766	0.75301
sf2042670861	20	42670861	0.1766	0.75301
sf2042671018	20	42671018	0.1766	0.75301
sf2042672114	20	42672114	0.1766	0.75301
sf2042672124	20	42672124	0.1766	0.75301
sf2042672270	20	42672270	0.1766	0.75301
sf2042672291	20	42672291	0.1766	0.75301
sf2042672299	20	42672299	0.1766	0.75301
sf2042672311	20	42672311	0.1766	0.75301
sf2042672403	20	42672403	0.1766	0.75301
sf2042672421	20	42672421	0.1766	0.75301
sf2042672510	20	42672510	0.1766	0.75301
sf2042672519	20	42672519	0.1766	0.75301
sf2042672558	20	42672558	0.1766	0.75301
sf2042672590	20	42672590	0.1766	0.75301
sf2042672680	20	42672680	0.1766	0.75301
sf2042672687	20	42672687	0.1766	0.75301
sf2042672712	20	42672712	0.1766	0.75301
sf2042672728	20	42672728	0.1766	0.75301
sf2042672773	20	42672773	0.1766	0.75301
sf2042672803	20	42672803	0.1766	0.75301
sf2042672815	20	42672815	0.1766	0.75301
sf2042672843	20	42672843	0.1766	0.75301
sf2042672868	20	42672868	0.1766	0.75301
sf2042673152	20	42673152	0.1766	0.75301
sf2042673159	20	42673159	0.1766	0.75301
sf2042673214	20	42673214	0.1766	0.75301
sf2042673233	20	42673233	0.1766	0.75301
sf2042673240	20	42673240	0.1766	0.75301
sf2042673327	20	42673327	0.1766	0.75301
sf2042673346	20	42673346	0.1766	0.75301
sf2042673369	20	42673369	0.1766	0.75301
sf2042673442	20	42673442	0.1766	0.75301
sf2042673459	20	42673459	0.1766	0.75301
sf2042673466	20	42673466	0.1766	0.75301
sf2042673590	20	42673590	0.1766	0.75301
sf2042673607	20	42673607	0.1766	0.75301
sf2042673612	20	42673612	0.1766	0.75301
sf2042673621	20	42673621	0.1766	0.75301
sf2042673629	20	42673629	0.1766	0.75301
sf2042673641	20	42673641	0.1766	0.75301
sf2042673654	20	42673654	0.1766	0.75301
sf2042673682	20	42673682	0.1766	0.75301
sf2042673684	20	42673684	0.1766	0.75301
sf2042673687	20	42673687	0.1766	0.75301
sf2042673767	20	42673767	0.1766	0.75301
sf2042673832	20	42673832	0.1766	0.75301
sf2042673841	20	42673841	0.1766	0.75301
sf2042673874	20	42673874	0.1766	0.75301
sf2042673882	20	42673882	0.1766	0.75301
sf2042673892	20	42673892	0.1766	0.75301
sf2042674327	20	42674327	0.1766	0.75301
sf2042674337	20	42674337	0.1766	0.75301
sf2042674485	20	42674485	0.1766	0.75301
sf2042674685	20	42674685	0.1766	0.75301
sf2042674712	20	42674712	0.1766	0.75301
sf2042677368	20	42677368	0.1766	0.75301
sf2042677408	20	42677408	0.1766	0.75301
sf2042677526	20	42677526	0.1766	0.75301
sf2042678135	20	42678135	0.1766	0.75301
sf2042678441	20	42678441	0.1766	0.75301
sf2042678610	20	42678610	0.1766	0.75301
sf2042680142	20	42680142	0.1766	0.75301
sf2042683397	20	42683397	0.1766	0.75301
sf2042693846	20	42693846	0.1766	0.75301
sf2042693933	20	42693933	0.1766	0.75301
sf2042694167	20	42694167	0.1766	0.75301
sf2042694238	20	42694238	0.1766	0.75301
sf2042694264	20	42694264	0.1766	0.75301
sf2042694317	20	42694317	0.1766	0.75301
sf2042694445	20	42694445	0.1766	0.75301
sf2042695008	20	42695008	0.1766	0.75301
sf2042695244	20	42695244	0.1766	0.75301
sf2042695361	20	42695361	0.1766	0.75301
sf2042695672	20	42695672	0.1766	0.75301
sf2042696399	20	42696399	0.1766	0.75301
sf2042696598	20	42696598	0.1766	0.75301
sf2042697226	20	42697226	0.1766	0.75301
sf2042698850	20	42698850	0.1766	0.75301
sf2042699350	20	42699350	0.1766	0.75301
sf2042700211	20	42700211	0.1766	0.75301
sf2042701461	20	42701461	0.1766	0.75301
sf2042701600	20	42701600	0.1766	0.75301
sf2042701613	20	42701613	0.1766	0.75301
sf2042702579	20	42702579	0.1766	0.75301
sf2042704393	20	42704393	0.1766	0.75301
sf2042704492	20	42704492	0.1766	0.75301
sf2042708398	20	42708398	0.1766	0.75301
sf2042710544	20	42710544	0.1766	0.75301
sf2042711846	20	42711846	0.1766	0.75301
sf2042712206	20	42712206	0.1766	0.75301
sf2042712360	20	42712360	0.1766	0.75301
sf2042713466	20	42713466	0.1766	0.75301
sf2042716121	20	42716121	0.1766	0.75301
sf2042717480	20	42717480	0.1766	0.75301
sf2042718795	20	42718795	0.1766	0.75301
sf2042718899	20	42718899	0.1766	0.75301
sf2042720547	20	42720547	0.1766	0.75301
sf2042720550	20	42720550	0.1766	0.75301
sf2042720743	20	42720743	0.1766	0.75301
sf2042720744	20	42720744	0.1766	0.75301
sf2042721001	20	42721001	0.1766	0.75301
sf2042721105	20	42721105	0.1766	0.75301
sf2042721275	20	42721275	0.1766	0.75301
sf2042721668	20	42721668	0.1766	0.75301
sf2042721904	20	42721904	0.1766	0.75301
sf2042722064	20	42722064	0.1766	0.75301
sf2042722146	20	42722146	0.1766	0.75301
sf2042722220	20	42722220	0.1766	0.75301
sf2042722255	20	42722255	0.1766	0.75301
sf2042722683	20	42722683	0.1766	0.75301
sf2042723001	20	42723001	0.1766	0.75301
sf2042723034	20	42723034	0.1766	0.75301
sf2042723800	20	42723800	0.1766	0.75301
sf2042730213	20	42730213	0.1766	0.75301
sf2042730317	20	42730317	0.1766	0.75301
sf2042730343	20	42730343	0.1766	0.75301
sf2042731000	20	42731000	0.1766	0.75301
sf2042731006	20	42731006	0.1766	0.75301
sf2042731043	20	42731043	0.1766	0.75301
sf2042731173	20	42731173	0.1766	0.75301
sf2042731183	20	42731183	0.1766	0.75301
sf2042731714	20	42731714	0.1766	0.75301
sf2042731992	20	42731992	0.1766	0.75301
sf2042732063	20	42732063	0.1766	0.75301
sf2042732172	20	42732172	0.1766	0.75301
sf2042732462	20	42732462	0.1766	0.75301
sf2042732565	20	42732565	0.1766	0.75301
sf2042732802	20	42732802	0.1766	0.75301
sf2042732960	20	42732960	0.1766	0.75301
sf2042734171	20	42734171	0.1766	0.75301
sf2042735113	20	42735113	0.1766	0.75301
sf2042735129	20	42735129	0.1766	0.75301
sf2042735155	20	42735155	0.1766	0.75301
sf2042735474	20	42735474	0.1766	0.75301
sf2042736090	20	42736090	0.1766	0.75301
sf2042737867	20	42737867	0.1766	0.75301
sf2042738817	20	42738817	0.1766	0.75301
sf2042741385	20	42741385	0.1766	0.75301
sf2042741848	20	42741848	0.1766	0.75301
sf2042742176	20	42742176	0.1766	0.75301
sf2042742452	20	42742452	0.1766	0.75301
sf2042743218	20	42743218	0.1766	0.75301
sf2042744809	20	42744809	0.1766	0.75301
sf2042748247	20	42748247	0.1766	0.75301
sf2042749436	20	42749436	0.1766	0.75301
sf2042749483	20	42749483	0.1766	0.75301
sf2042750526	20	42750526	0.1766	0.75301
sf2042750672	20	42750672	0.1766	0.75301
sf2042753744	20	42753744	0.1766	0.75301
sf2042772570	20	42772570	0.1766	0.75301
sf2042778084	20	42778084	0.1766	0.75301
sf2042787439	20	42787439	0.1766	0.75301
sf2042819576	20	42819576	0.1766	0.75301
sf2042820166	20	42820166	0.1766	0.75301
sf2042820214	20	42820214	0.1766	0.75301
sf2042820235	20	42820235	0.1766	0.75301
sf2042820611	20	42820611	0.1766	0.75301
sf2042821177	20	42821177	0.1766	0.75301
sf2042821601	20	42821601	0.1766	0.75301
sf2042821617	20	42821617	0.1766	0.75301
sf2042821649	20	42821649	0.1766	0.75301
sf2042821848	20	42821848	0.1766	0.75301
sf2042823444	20	42823444	0.1766	0.75301
sf2042823461	20	42823461	0.1766	0.75301
sf2042823469	20	42823469	0.1766	0.75301
sf2042823580	20	42823580	0.1766	0.75301
sf2042823879	20	42823879	0.1766	0.75301
sf2042824156	20	42824156	0.1766	0.75301
sf2042824308	20	42824308	0.1766	0.75301
sf2042825185	20	42825185	0.1766	0.75301
sf2042825599	20	42825599	0.1766	0.75301
sf2042826005	20	42826005	0.1766	0.75301
sf2042826354	20	42826354	0.1766	0.75301
sf2042827625	20	42827625	0.1766	0.75301
sf2042827914	20	42827914	0.1766	0.75301
sf2042828160	20	42828160	0.1766	0.75301
sf2042828171	20	42828171	0.1766	0.75301
sf2042829429	20	42829429	0.1766	0.75301
sf2042829449	20	42829449	0.1766	0.75301
sf2042830006	20	42830006	0.1766	0.75301
sf2042830219	20	42830219	0.1766	0.75301
sf2042831762	20	42831762	0.1766	0.75301
sf2042832021	20	42832021	0.1766	0.75301
sf2042832083	20	42832083	0.1766	0.75301
sf2042833952	20	42833952	0.1766	0.75301
sf2042834201	20	42834201	0.1766	0.75301
sf2042834202	20	42834202	0.1766	0.75301
sf2042835057	20	42835057	0.1766	0.75301
sf2042835181	20	42835181	0.1766	0.75301
sf2042835317	20	42835317	0.1766	0.75301
sf2042835489	20	42835489	0.1766	0.75301
sf2042836491	20	42836491	0.1766	0.75301
sf2042837369	20	42837369	0.1766	0.75301
sf2042838234	20	42838234	0.1766	0.75301
sf2042838238	20	42838238	0.1766	0.75301
sf2042838257	20	42838257	0.1766	0.75301
sf2042838389	20	42838389	0.1766	0.75301
sf2042838536	20	42838536	0.1766	0.75301
sf2042838672	20	42838672	0.1766	0.75301
sf2042838760	20	42838760	0.1766	0.75301
sf2042840389	20	42840389	0.1766	0.75301
sf2042841259	20	42841259	0.1766	0.75301
sf2042708719	20	42708719	0.176712	0.752734
sf2043096991	20	43096991	0.182092	0.739709
sf2043149732	20	43149732	0.188494	0.724703
sf2043142474	20	43142474	0.18945	0.722505
sf2042827555	20	42827555	0.189784	0.721741
sf2042839974	20	42839974	0.192052	0.716582
sf2043027535	20	43027535	0.198778	0.701631
sf2042962377	20	42962377	0.200671	0.697515
sf2042733477	20	42733477	0.201184	0.696406
sf2042745885	20	42745885	0.201184	0.696406
sf2042666158	20	42666158	0.209326	0.679177
sf2042667731	20	42667731	0.209326	0.679177
sf2042667860	20	42667860	0.209326	0.679177
sf2042667872	20	42667872	0.209326	0.679177
sf2042668070	20	42668070	0.209326	0.679177
sf2042668222	20	42668222	0.209326	0.679177
sf2042668288	20	42668288	0.209326	0.679177
sf2042668380	20	42668380	0.209326	0.679177
sf2042668543	20	42668543	0.209326	0.679177
sf2042668724	20	42668724	0.209326	0.679177
sf2042669066	20	42669066	0.209326	0.679177
sf2042673261	20	42673261	0.209326	0.679177
sf2042675300	20	42675300	0.209326	0.679177
sf2042682009	20	42682009	0.209326	0.679177
sf2042699760	20	42699760	0.209326	0.679177
sf2042699790	20	42699790	0.209326	0.679177
sf2042700040	20	42700040	0.209326	0.679177
sf2042701884	20	42701884	0.209326	0.679177
sf2043101033	20	43101033	0.213651	0.670294
sf2042649409	20	42649409	0.220791	0.656018
sf2042697211	20	42697211	0.221002	0.655604
sf2042697333	20	42697333	0.221002	0.655604
sf2042697372	20	42697372	0.221002	0.655604
sf2042632192	20	42632192	0.227548	0.642927
sf2042976042	20	42976042	0.228645	0.640839
sf2043145054	20	43145054	0.230677	0.636996
sf2042959209	20	42959209	0.2365	0.626169
sf2042959550	20	42959550	0.2365	0.626169
sf2042960368	20	42960368	0.2365	0.626169
sf2042963258	20	42963258	0.2365	0.626169
sf2042964291	20	42964291	0.2365	0.626169
sf2042964653	20	42964653	0.2365	0.626169
sf2042964674	20	42964674	0.2365	0.626169
sf2042964685	20	42964685	0.2365	0.626169
sf2042964690	20	42964690	0.2365	0.626169
sf2042964781	20	42964781	0.2365	0.626169
sf2042965257	20	42965257	0.2365	0.626169
sf2042965258	20	42965258	0.2365	0.626169
sf2042966526	20	42966526	0.244216	0.612226
sf2042967338	20	42967338	0.244216	0.612226
sf2042967650	20	42967650	0.244216	0.612226
sf2042967711	20	42967711	0.244216	0.612226
sf2042968031	20	42968031	0.244216	0.612226
sf2042968033	20	42968033	0.244216	0.612226
sf2042968415	20	42968415	0.244216	0.612226
sf2042968592	20	42968592	0.244216	0.612226
sf2042968621	20	42968621	0.244216	0.612226
sf2042968840	20	42968840	0.244216	0.612226
sf2042969213	20	42969213	0.244216	0.612226
sf2043092385	20	43092385	0.252347	0.598001
sf2042699675	20	42699675	0.252782	0.597254
sf2042816213	20	42816213	0.254352	0.594565
sf2042859197	20	42859197	0.257018	0.590036
sf2042867078	20	42867078	0.257018	0.590036
sf2042868071	20	42868071	0.257018	0.590036
sf2042869691	20	42869691	0.257018	0.590036
sf2042870132	20	42870132	0.257018	0.590036
sf2042870734	20	42870734	0.257018	0.590036
sf2042871051	20	42871051	0.257018	0.590036
sf2042871407	20	42871407	0.257018	0.590036
sf2042871758	20	42871758	0.257018	0.590036
sf2042872047	20	42872047	0.257018	0.590036
sf2042872421	20	42872421	0.257018	0.590036
sf2042872475	20	42872475	0.257018	0.590036
sf2042873670	20	42873670	0.257018	0.590036
sf2042874033	20	42874033	0.257018	0.590036
sf2042874220	20	42874220	0.257018	0.590036
sf2042875823	20	42875823	0.257018	0.590036
sf2042875885	20	42875885	0.257018	0.590036
sf2042876323	20	42876323	0.257018	0.590036
sf2042876503	20	42876503	0.257018	0.590036
sf2042876549	20	42876549	0.257018	0.590036
sf2042877683	20	42877683	0.257018	0.590036
sf2042911300	20	42911300	0.257018	0.590036
sf2042912163	20	42912163	0.257018	0.590036
sf2042912547	20	42912547	0.257018	0.590036
sf2042913133	20	42913133	0.257018	0.590036
sf2042913375	20	42913375	0.257018	0.590036
sf2042913652	20	42913652	0.257018	0.590036
sf2042914237	20	42914237	0.257018	0.590036
sf2042914400	20	42914400	0.257018	0.590036
sf2042914847	20	42914847	0.257018	0.590036
sf2042915033	20	42915033	0.257018	0.590036
sf2042915063	20	42915063	0.257018	0.590036
sf2042915096	20	42915096	0.257018	0.590036
sf2042915604	20	42915604	0.257018	0.590036
sf2042915776	20	42915776	0.257018	0.590036
sf2042915815	20	42915815	0.257018	0.590036
sf2042916105	20	42916105	0.257018	0.590036
sf2042916357	20	42916357	0.257018	0.590036
sf2042916938	20	42916938	0.257018	0.590036
sf2043099574	20	43099574	0.25841	0.587691
sf2042602079	20	42602079	0.258509	0.587525
sf2042602533	20	42602533	0.258509	0.587525
sf2042606410	20	42606410	0.258509	0.587525
sf2042608545	20	42608545	0.258509	0.587525
sf2042611178	20	42611178	0.258509	0.587525
sf2042612272	20	42612272	0.258509	0.587525
sf2042613521	20	42613521	0.258509	0.587525
sf2042613906	20	42613906	0.258509	0.587525
sf2042615199	20	42615199	0.258509	0.587525
sf2042615474	20	42615474	0.258509	0.587525
sf2042617562	20	42617562	0.258509	0.587525
sf2042617906	20	42617906	0.258509	0.587525
sf2042618356	20	42618356	0.258509	0.587525
sf2042619320	20	42619320	0.258509	0.587525
sf2042619751	20	42619751	0.258509	0.587525
sf2042619931	20	42619931	0.258509	0.587525
sf2042619947	20	42619947	0.258509	0.587525
sf2042621386	20	42621386	0.258509	0.587525
sf2042622139	20	42622139	0.258509	0.587525
sf2042622283	20	42622283	0.258509	0.587525
sf2042622518	20	42622518	0.258509	0.587525
sf2042622748	20	42622748	0.258509	0.587525
sf2042622762	20	42622762	0.258509	0.587525
sf2042622805	20	42622805	0.258509	0.587525
sf2042622861	20	42622861	0.258509	0.587525
sf2042623154	20	42623154	0.258509	0.587525
sf2042623378	20	42623378	0.258509	0.587525
sf2042623542	20	42623542	0.258509	0.587525
sf2042624002	20	42624002	0.258509	0.587525
sf2042625525	20	42625525	0.258509	0.587525
sf2042626156	20	42626156	0.258509	0.587525
sf2042626451	20	42626451	0.258509	0.587525
sf2042627386	20	42627386	0.258509	0.587525
sf2042627434	20	42627434	0.258509	0.587525
sf2042627845	20	42627845	0.258509	0.587525
sf2042628259	20	42628259	0.258509	0.587525
sf2042628685	20	42628685	0.258509	0.587525
sf2042628860	20	42628860	0.258509	0.587525
sf2042629621	20	42629621	0.258509	0.587525
sf2042630235	20	42630235	0.258509	0.587525
sf2042630808	20	42630808	0.258509	0.587525
sf2043163768	20	43163768	0.260561	0.58409
sf2043164034	20	43164034	0.260561	0.58409
sf2043164044	20	43164044	0.260561	0.58409
sf2043164191	20	43164191	0.260561	0.58409
sf2043164240	20	43164240	0.260561	0.58409
sf2043164291	20	43164291	0.260561	0.58409
sf2043164296	20	43164296	0.260561	0.58409
sf2043164490	20	43164490	0.260561	0.58409
sf2043164509	20	43164509	0.260561	0.58409
sf2043164571	20	43164571	0.260561	0.58409
sf2043165064	20	43165064	0.260561	0.58409
sf2043165772	20	43165772	0.260561	0.58409
sf2043168122	20	43168122	0.260561	0.58409
sf2043170484	20	43170484	0.260561	0.58409
sf2043172009	20	43172009	0.260561	0.58409
sf2043172030	20	43172030	0.260561	0.58409
sf2043173493	20	43173493	0.260561	0.58409
sf2043173521	20	43173521	0.260561	0.58409
sf2043173563	20	43173563	0.260561	0.58409
sf2043173609	20	43173609	0.260561	0.58409
sf2043173672	20	43173672	0.260561	0.58409
sf2043174326	20	43174326	0.260561	0.58409
sf2043174459	20	43174459	0.260561	0.58409
sf2043174474	20	43174474	0.260561	0.58409
sf2043174723	20	43174723	0.260561	0.58409
sf2043174995	20	43174995	0.260561	0.58409
sf2043176503	20	43176503	0.260561	0.58409
sf2043179617	20	43179617	0.260561	0.58409
sf2043186133	20	43186133	0.260561	0.58409
sf2043188465	20	43188465	0.260561	0.58409
sf2043192773	20	43192773	0.260561	0.58409
sf2043193558	20	43193558	0.260561	0.58409
sf2043193692	20	43193692	0.260561	0.58409
sf2043193714	20	43193714	0.260561	0.58409
sf2043196101	20	43196101	0.260561	0.58409
sf2043197697	20	43197697	0.260561	0.58409
sf2043198320	20	43198320	0.260561	0.58409
sf2043199462	20	43199462	0.260561	0.58409
sf2043199508	20	43199508	0.260561	0.58409
sf2043199509	20	43199509	0.260561	0.58409
sf2043199766	20	43199766	0.260561	0.58409
sf2043199825	20	43199825	0.260561	0.58409
sf2043199895	20	43199895	0.260561	0.58409
sf2043199897	20	43199897	0.260561	0.58409
sf2042674934	20	42674934	0.262141	0.581465
sf2042675065	20	42675065	0.262141	0.581465
sf2042675266	20	42675266	0.262141	0.581465
sf2042676179	20	42676179	0.262141	0.581465
sf2042677521	20	42677521	0.262141	0.581465
sf2042677723	20	42677723	0.262141	0.581465
sf2042677995	20	42677995	0.262141	0.581465
sf2042678181	20	42678181	0.262141	0.581465
sf2042678445	20	42678445	0.262141	0.581465
sf2042679094	20	42679094	0.262141	0.581465
sf2042679334	20	42679334	0.262141	0.581465
sf2042679649	20	42679649	0.262141	0.581465
sf2042679799	20	42679799	0.262141	0.581465
sf2042681287	20	42681287	0.262141	0.581465
sf2042681905	20	42681905	0.262141	0.581465
sf2042683659	20	42683659	0.262141	0.581465
sf2042685289	20	42685289	0.262141	0.581465
sf2042686040	20	42686040	0.262141	0.581465
sf2042686535	20	42686535	0.262141	0.581465
sf2042687174	20	42687174	0.262141	0.581465
sf2042687620	20	42687620	0.262141	0.581465
sf2042688045	20	42688045	0.262141	0.581465
sf2042689021	20	42689021	0.262141	0.581465
sf2042690842	20	42690842	0.262141	0.581465
sf2042691088	20	42691088	0.262141	0.581465
sf2042691653	20	42691653	0.262141	0.581465
sf2042692314	20	42692314	0.262141	0.581465
sf2042693499	20	42693499	0.262141	0.581465
sf2042697114	20	42697114	0.262141	0.581465
sf2042697409	20	42697409	0.262141	0.581465
sf2042698443	20	42698443	0.262141	0.581465
sf2042698471	20	42698471	0.262141	0.581465
sf2042698922	20	42698922	0.262141	0.581465
sf2042699070	20	42699070	0.262141	0.581465
sf2042700122	20	42700122	0.262141	0.581465
sf2042854368	20	42854368	0.265012	0.576735
sf2042854426	20	42854426	0.265012	0.576735
sf2042857359	20	42857359	0.265012	0.576735
sf2042859214	20	42859214	0.265012	0.576735
sf2042859380	20	42859380	0.265012	0.576735
sf2042869311	20	42869311	0.265012	0.576735
sf2042869317	20	42869317	0.265012	0.576735
sf2042853546	20	42853546	0.269069	0.570136
sf2042961139	20	42961139	0.272004	0.565425
sf2042961225	20	42961225	0.272004	0.565425
sf2042961597	20	42961597	0.272004	0.565425
sf2042734944	20	42734944	0.273905	0.5624
sf2042737632	20	42737632	0.273905	0.5624
sf2042742646	20	42742646	0.273905	0.5624
sf2042743337	20	42743337	0.273905	0.5624
sf2042743572	20	42743572	0.273905	0.5624
sf2042749103	20	42749103	0.273905	0.5624
sf2042749578	20	42749578	0.273905	0.5624
sf2042749579	20	42749579	0.273905	0.5624
sf2042749601	20	42749601	0.273905	0.5624
sf2042751338	20	42751338	0.273905	0.5624
sf2042751340	20	42751340	0.273905	0.5624
sf2042751368	20	42751368	0.273905	0.5624
sf2042751373	20	42751373	0.273905	0.5624
sf2042942592	20	42942592	0.286191	0.543344
sf2042943472	20	42943472	0.286191	0.543344
sf2042944196	20	42944196	0.286191	0.543344
sf2042944205	20	42944205	0.286191	0.543344
sf2042944362	20	42944362	0.286191	0.543344
sf2042944992	20	42944992	0.286191	0.543344
sf2042606099	20	42606099	0.298694	0.524773
sf2042827225	20	42827225	0.305381	0.515158
sf2042965813	20	42965813	0.310884	0.507401
sf2042965815	20	42965815	0.310884	0.507401
sf2043024304	20	43024304	0.315001	0.501687
sf2043024340	20	43024340	0.315001	0.501687
sf2043024374	20	43024374	0.315001	0.501687
sf2043024420	20	43024420	0.315001	0.501687
sf2043024438	20	43024438	0.315001	0.501687
sf2043024604	20	43024604	0.315001	0.501687
sf2043024751	20	43024751	0.315001	0.501687
sf2043024762	20	43024762	0.315001	0.501687
sf2043025285	20	43025285	0.315001	0.501687
sf2043025354	20	43025354	0.315001	0.501687
sf2043025600	20	43025600	0.315001	0.501687
sf2043025614	20	43025614	0.315001	0.501687
sf2043025782	20	43025782	0.315001	0.501687
sf2043025797	20	43025797	0.315001	0.501687
sf2043025914	20	43025914	0.315001	0.501687
sf2043026019	20	43026019	0.315001	0.501687
sf2043026055	20	43026055	0.315001	0.501687
sf2043026068	20	43026068	0.315001	0.501687
sf2043026069	20	43026069	0.315001	0.501687
sf2043026094	20	43026094	0.315001	0.501687
sf2043026123	20	43026123	0.315001	0.501687
sf2043026152	20	43026152	0.315001	0.501687
sf2043026239	20	43026239	0.315001	0.501687
sf2043026250	20	43026250	0.315001	0.501687
sf2043026261	20	43026261	0.315001	0.501687
sf2043026266	20	43026266	0.315001	0.501687
sf2043026271	20	43026271	0.315001	0.501687
sf2043026376	20	43026376	0.315001	0.501687
sf2043026383	20	43026383	0.315001	0.501687
sf2043026412	20	43026412	0.315001	0.501687
sf2043026419	20	43026419	0.315001	0.501687
sf2043026420	20	43026420	0.315001	0.501687
sf2043026675	20	43026675	0.315001	0.501687
sf2043026721	20	43026721	0.315001	0.501687
sf2043026888	20	43026888	0.315001	0.501687
sf2043026972	20	43026972	0.315001	0.501687
sf2043027063	20	43027063	0.315001	0.501687
sf2043027091	20	43027091	0.315001	0.501687
sf2043027120	20	43027120	0.315001	0.501687
sf2043027166	20	43027166	0.315001	0.501687
sf2043027199	20	43027199	0.315001	0.501687
sf2043027218	20	43027218	0.315001	0.501687
sf2043027234	20	43027234	0.315001	0.501687
sf2043027417	20	43027417	0.315001	0.501687
sf2043027435	20	43027435	0.315001	0.501687
sf2043027438	20	43027438	0.315001	0.501687
sf2043027478	20	43027478	0.315001	0.501687
sf2043027519	20	43027519	0.315001	0.501687
sf2043027532	20	43027532	0.315001	0.501687
sf2043027571	20	43027571	0.315001	0.501687
sf2043027579	20	43027579	0.315001	0.501687
sf2043027633	20	43027633	0.315001	0.501687
sf2043027638	20	43027638	0.315001	0.501687
sf2043030386	20	43030386	0.315001	0.501687
sf2043033760	20	43033760	0.315001	0.501687
sf2043033885	20	43033885	0.315001	0.501687
sf2043034671	20	43034671	0.315001	0.501687
sf2043034818	20	43034818	0.315001	0.501687
sf2043035852	20	43035852	0.315001	0.501687
sf2043036071	20	43036071	0.315001	0.501687
sf2043036081	20	43036081	0.315001	0.501687
sf2043036115	20	43036115	0.315001	0.501687
sf2043036132	20	43036132	0.315001	0.501687
sf2043036226	20	43036226	0.315001	0.501687
sf2043036233	20	43036233	0.315001	0.501687
sf2043036246	20	43036246	0.315001	0.501687
sf2043036255	20	43036255	0.315001	0.501687
sf2043036420	20	43036420	0.315001	0.501687
sf2043036438	20	43036438	0.315001	0.501687
sf2043036444	20	43036444	0.315001	0.501687
sf2043036484	20	43036484	0.315001	0.501687
sf2043036487	20	43036487	0.315001	0.501687
sf2043036499	20	43036499	0.315001	0.501687
sf2043036566	20	43036566	0.315001	0.501687
sf2043036581	20	43036581	0.315001	0.501687
sf2043036642	20	43036642	0.315001	0.501687
sf2043036887	20	43036887	0.315001	0.501687
sf2043037096	20	43037096	0.315001	0.501687
sf2043037113	20	43037113	0.315001	0.501687
sf2043037142	20	43037142	0.315001	0.501687
sf2043037155	20	43037155	0.315001	0.501687
sf2043037463	20	43037463	0.315001	0.501687
sf2043037735	20	43037735	0.315001	0.501687
sf2043037952	20	43037952	0.315001	0.501687
sf2043038029	20	43038029	0.315001	0.501687
sf2043038296	20	43038296	0.315001	0.501687
sf2043038413	20	43038413	0.315001	0.501687
sf2043038439	20	43038439	0.315001	0.501687
sf2043038899	20	43038899	0.315001	0.501687
sf2043039344	20	43039344	0.315001	0.501687
sf2043039368	20	43039368	0.315001	0.501687
sf2043040283	20	43040283	0.315001	0.501687
sf2043040303	20	43040303	0.315001	0.501687
sf2043040331	20	43040331	0.315001	0.501687
sf2043041559	20	43041559	0.315001	0.501687
sf2043046881	20	43046881	0.315001	0.501687
sf2043047850	20	43047850	0.315001	0.501687
sf2043047981	20	43047981	0.315001	0.501687
sf2043048810	20	43048810	0.315001	0.501687
sf2043051624	20	43051624	0.315001	0.501687
sf2043051843	20	43051843	0.315001	0.501687
sf2043051990	20	43051990	0.315001	0.501687
sf2043052016	20	43052016	0.315001	0.501687
sf2043052024	20	43052024	0.315001	0.501687
sf2043052068	20	43052068	0.315001	0.501687
sf2043052143	20	43052143	0.315001	0.501687
sf2043054227	20	43054227	0.315001	0.501687
sf2043054328	20	43054328	0.315001	0.501687
sf2043054972	20	43054972	0.315001	0.501687
sf2043055114	20	43055114	0.315001	0.501687
sf2043055169	20	43055169	0.315001	0.501687
sf2043055187	20	43055187	0.315001	0.501687
sf2043055189	20	43055189	0.315001	0.501687
sf2043055190	20	43055190	0.315001	0.501687
sf2043055200	20	43055200	0.315001	0.501687
sf2043055248	20	43055248	0.315001	0.501687
sf2043055269	20	43055269	0.315001	0.501687
sf2043055388	20	43055388	0.315001	0.501687
sf2043055952	20	43055952	0.315001	0.501687
sf2043056771	20	43056771	0.315001	0.501687
sf2043056854	20	43056854	0.315001	0.501687
sf2043057710	20	43057710	0.315001	0.501687
sf2043058016	20	43058016	0.315001	0.501687
sf2043060275	20	43060275	0.315001	0.501687
sf2043061832	20	43061832	0.315001	0.501687
sf2043062348	20	43062348	0.315001	0.501687
sf2043062529	20	43062529	0.315001	0.501687
sf2043062667	20	43062667	0.315001	0.501687
sf2043062755	20	43062755	0.315001	0.501687
sf2043063217	20	43063217	0.315001	0.501687
sf2043065669	20	43065669	0.315001	0.501687
sf2043066527	20	43066527	0.315001	0.501687
sf2043067284	20	43067284	0.315001	0.501687
sf2043069667	20	43069667	0.315001	0.501687
sf2043070208	20	43070208	0.315001	0.501687
sf2043070407	20	43070407	0.315001	0.501687
sf2043070531	20	43070531	0.315001	0.501687
sf2043070931	20	43070931	0.315001	0.501687
sf2043071806	20	43071806	0.315001	0.501687
sf2043071953	20	43071953	0.315001	0.501687
sf2043072019	20	43072019	0.315001	0.501687
sf2043072422	20	43072422	0.315001	0.501687
sf2043072430	20	43072430	0.315001	0.501687
sf2043074365	20	43074365	0.315001	0.501687
sf2043076105	20	43076105	0.315001	0.501687
sf2043076235	20	43076235	0.315001	0.501687
sf2043080307	20	43080307	0.315001	0.501687
sf2043137689	20	43137689	0.321454	0.492882
sf2042638040	20	42638040	0.324076	0.489353
sf2042649281	20	42649281	0.324076	0.489353
sf2042649285	20	42649285	0.324076	0.489353
sf2042649327	20	42649327	0.324076	0.489353
sf2042649333	20	42649333	0.324076	0.489353
sf2042706170	20	42706170	0.339499	0.469162
sf2042707203	20	42707203	0.339499	0.469162
sf2042707422	20	42707422	0.339499	0.469162
sf2042753005	20	42753005	0.339499	0.469162
sf2042649254	20	42649254	0.346916	0.459775
sf2042649256	20	42649256	0.346916	0.459775
sf2042649278	20	42649278	0.346916	0.459775
sf2042649308	20	42649308	0.346916	0.459775
sf2043133568	20	43133568	0.349681	0.456328
sf2042702600	20	42702600	0.35215	0.453273
sf2042703171	20	42703171	0.35215	0.453273
sf2042703393	20	42703393	0.35215	0.453273
sf2042704054	20	42704054	0.35215	0.453273
sf2042704317	20	42704317	0.35215	0.453273
sf2042828159	20	42828159	0.355903	0.448668
sf2042829224	20	42829224	0.355903	0.448668
sf2042829696	20	42829696	0.355903	0.448668
sf2042829732	20	42829732	0.355903	0.448668
sf2042829735	20	42829735	0.355903	0.448668
sf2042829851	20	42829851	0.355903	0.448668
sf2042829910	20	42829910	0.355903	0.448668
sf2042830035	20	42830035	0.355903	0.448668
sf2042830165	20	42830165	0.355903	0.448668
sf2042830403	20	42830403	0.355903	0.448668
sf2042831302	20	42831302	0.355903	0.448668
sf2042831872	20	42831872	0.355903	0.448668
sf2042831960	20	42831960	0.355903	0.448668
sf2042832300	20	42832300	0.355903	0.448668
sf2042832580	20	42832580	0.355903	0.448668
sf2042833244	20	42833244	0.355903	0.448668
sf2042835210	20	42835210	0.355903	0.448668
sf2042835856	20	42835856	0.355903	0.448668
sf2042836447	20	42836447	0.355903	0.448668
sf2042838219	20	42838219	0.355903	0.448668
sf2042839145	20	42839145	0.355903	0.448668
sf2042840238	20	42840238	0.355903	0.448668
sf2042840755	20	42840755	0.355903	0.448668
sf2042640850	20	42640850	0.358559	0.445439
sf2042644804	20	42644804	0.358559	0.445439
sf2042973045	20	42973045	0.37415	0.426955
sf2042677738	20	42677738	0.380837	0.41926
sf2042860019	20	42860019	0.380837	0.41926
sf2042944160	20	42944160	0.381082	0.418982
sf2042944364	20	42944364	0.381082	0.418982
sf2042944436	20	42944436	0.381082	0.418982
sf2042944452	20	42944452	0.381082	0.418982
sf2042944530	20	42944530	0.381082	0.418982
sf2042944835	20	42944835	0.381082	0.418982
sf2042710566	20	42710566	0.40976	0.387471
sf2042716840	20	42716840	0.40976	0.387471
sf2042717689	20	42717689	0.40976	0.387471
sf2042718323	20	42718323	0.40976	0.387471
sf2042719040	20	42719040	0.40976	0.387471
sf2042719535	20	42719535	0.40976	0.387471
sf2042720185	20	42720185	0.40976	0.387471
sf2042720220	20	42720220	0.40976	0.387471
sf2042720475	20	42720475	0.40976	0.387471
sf2042720524	20	42720524	0.40976	0.387471
sf2042721047	20	42721047	0.40976	0.387471
sf2042721169	20	42721169	0.40976	0.387471
sf2042721437	20	42721437	0.40976	0.387471
sf2042721931	20	42721931	0.40976	0.387471
sf2042721946	20	42721946	0.40976	0.387471
sf2042722070	20	42722070	0.40976	0.387471
sf2042751263	20	42751263	0.40976	0.387471
sf2042751274	20	42751274	0.40976	0.387471
sf2042752855	20	42752855	0.40976	0.387471
sf2042990495	20	42990495	0.410685	0.386491
sf2043000685	20	43000685	0.410685	0.386491
sf2042968458	20	42968458	0.411605	0.385519
sf2042988248	20	42988248	0.429923	0.366609
sf2042820115	20	42820115	0.442055	0.354524
sf2042820309	20	42820309	0.442055	0.354524
sf2042820511	20	42820511	0.442055	0.354524
sf2042821009	20	42821009	0.442055	0.354524
sf2042824287	20	42824287	0.442055	0.354524
sf2042826183	20	42826183	0.442055	0.354524
sf2042827955	20	42827955	0.442055	0.354524
sf2042828007	20	42828007	0.442055	0.354524
sf2042828022	20	42828022	0.442055	0.354524
sf2042828126	20	42828126	0.442055	0.354524
sf2042828127	20	42828127	0.442055	0.354524
sf2042828137	20	42828137	0.442055	0.354524
sf2042828154	20	42828154	0.442055	0.354524
sf2042814239	20	42814239	0.447574	0.349135
sf2042814250	20	42814250	0.447574	0.349135
sf2042814282	20	42814282	0.447574	0.349135
sf2042814424	20	42814424	0.447574	0.349135
sf2042814729	20	42814729	0.447574	0.349135
sf2042814970	20	42814970	0.447574	0.349135
sf2042815054	20	42815054	0.447574	0.349135
sf2042815079	20	42815079	0.447574	0.349135
sf2042815237	20	42815237	0.447574	0.349135
sf2042815385	20	42815385	0.447574	0.349135
sf2042815399	20	42815399	0.447574	0.349135
sf2042815403	20	42815403	0.447574	0.349135
sf2042815434	20	42815434	0.447574	0.349135
sf2042815723	20	42815723	0.447574	0.349135
sf2042815947	20	42815947	0.447574	0.349135
sf2042815964	20	42815964	0.447574	0.349135
sf2042816114	20	42816114	0.447574	0.349135
sf2042816184	20	42816184	0.447574	0.349135
sf2042816469	20	42816469	0.447574	0.349135
sf2042817454	20	42817454	0.447574	0.349135
sf2042817824	20	42817824	0.447574	0.349135
sf2042736184	20	42736184	0.447599	0.349111
sf2042825070	20	42825070	0.450133	0.34666
sf2042822926	20	42822926	0.457947	0.339185
sf2042823085	20	42823085	0.457947	0.339185
sf2042823350	20	42823350	0.457947	0.339185
sf2042823517	20	42823517	0.457947	0.339185
sf2042823688	20	42823688	0.457947	0.339185
sf2042823724	20	42823724	0.457947	0.339185
sf2042823799	20	42823799	0.457947	0.339185
sf2042823914	20	42823914	0.457947	0.339185
sf2042824091	20	42824091	0.457947	0.339185
sf2042824236	20	42824236	0.457947	0.339185
sf2042824245	20	42824245	0.457947	0.339185
sf2042824260	20	42824260	0.457947	0.339185
sf2042824891	20	42824891	0.457947	0.339185
sf2042825049	20	42825049	0.457947	0.339185
sf2042825280	20	42825280	0.457947	0.339185
sf2042602782	20	42602782	0.463614	0.333844
sf2042603690	20	42603690	0.463614	0.333844
sf2042607805	20	42607805	0.463614	0.333844
sf2042608401	20	42608401	0.463614	0.333844
sf2042609011	20	42609011	0.463614	0.333844
sf2042609975	20	42609975	0.463614	0.333844
sf2042610826	20	42610826	0.463614	0.333844
sf2042612028	20	42612028	0.463614	0.333844
sf2042612576	20	42612576	0.463614	0.333844
sf2042612649	20	42612649	0.463614	0.333844
sf2042613061	20	42613061	0.463614	0.333844
sf2042613231	20	42613231	0.463614	0.333844
sf2042613232	20	42613232	0.463614	0.333844
sf2042613264	20	42613264	0.463614	0.333844
sf2042613294	20	42613294	0.463614	0.333844
sf2042613297	20	42613297	0.463614	0.333844
sf2042613434	20	42613434	0.463614	0.333844
sf2042613775	20	42613775	0.463614	0.333844
sf2042613821	20	42613821	0.463614	0.333844
sf2042613879	20	42613879	0.463614	0.333844
sf2042613891	20	42613891	0.463614	0.333844
sf2042613972	20	42613972	0.463614	0.333844
sf2042614709	20	42614709	0.463614	0.333844
sf2042614712	20	42614712	0.463614	0.333844
sf2042614768	20	42614768	0.463614	0.333844
sf2042614884	20	42614884	0.463614	0.333844
sf2042616569	20	42616569	0.463614	0.333844
sf2042617047	20	42617047	0.463614	0.333844
sf2042617979	20	42617979	0.463614	0.333844
sf2042617994	20	42617994	0.463614	0.333844
sf2042618040	20	42618040	0.463614	0.333844
sf2042618216	20	42618216	0.463614	0.333844
sf2042618624	20	42618624	0.463614	0.333844
sf2042620759	20	42620759	0.463614	0.333844
sf2042621902	20	42621902	0.463614	0.333844
sf2042623011	20	42623011	0.463614	0.333844
sf2042626194	20	42626194	0.463614	0.333844
sf2042627352	20	42627352	0.463614	0.333844
sf2042627461	20	42627461	0.463614	0.333844
sf2042627470	20	42627470	0.463614	0.333844
sf2042627477	20	42627477	0.463614	0.333844
sf2042627997	20	42627997	0.463614	0.333844
sf2042628044	20	42628044	0.463614	0.333844
sf2042628092	20	42628092	0.463614	0.333844
sf2042628151	20	42628151	0.463614	0.333844
sf2042628236	20	42628236	0.463614	0.333844
sf2042628363	20	42628363	0.463614	0.333844
sf2042628366	20	42628366	0.463614	0.333844
sf2042628558	20	42628558	0.463614	0.333844
sf2042629030	20	42629030	0.463614	0.333844
sf2042629228	20	42629228	0.463614	0.333844
sf2042629272	20	42629272	0.463614	0.333844
sf2042629532	20	42629532	0.463614	0.333844
sf2042629616	20	42629616	0.463614	0.333844
sf2042630134	20	42630134	0.463614	0.333844
sf2042630191	20	42630191	0.463614	0.333844
sf2042630210	20	42630210	0.463614	0.333844
sf2042630286	20	42630286	0.463614	0.333844
sf2042630719	20	42630719	0.463614	0.333844
sf2042630764	20	42630764	0.463614	0.333844
sf2042630780	20	42630780	0.463614	0.333844
sf2042630858	20	42630858	0.463614	0.333844
sf2042630859	20	42630859	0.463614	0.333844
sf2042630923	20	42630923	0.463614	0.333844
sf2042630985	20	42630985	0.463614	0.333844
sf2042630997	20	42630997	0.463614	0.333844
sf2042634574	20	42634574	0.463614	0.333844
sf2042643068	20	42643068	0.463614	0.333844
sf2042645141	20	42645141	0.463614	0.333844
sf2042649355	20	42649355	0.465615	0.331973
sf2042649369	20	42649369	0.465615	0.331973
sf2042649396	20	42649396	0.465615	0.331973
sf2042649407	20	42649407	0.465615	0.331973
sf2042649428	20	42649428	0.465615	0.331973
sf2042649440	20	42649440	0.465615	0.331973
sf2043056223	20	43056223	0.466705	0.330957
sf2043142344	20	43142344	0.466705	0.330957
sf2043142630	20	43142630	0.466705	0.330957
sf2043143940	20	43143940	0.466705	0.330957
sf2043144026	20	43144026	0.466705	0.330957
sf2043144395	20	43144395	0.466705	0.330957
sf2043145079	20	43145079	0.466705	0.330957
sf2043145318	20	43145318	0.466705	0.330957
sf2043145764	20	43145764	0.466705	0.330957
sf2043079279	20	43079279	0.468824	0.32899
sf2043099607	20	43099607	0.472233	0.325844
sf2042995730	20	42995730	0.478069	0.320509
sf2042965772	20	42965772	0.486895	0.312564
sf2042967882	20	42967882	0.486895	0.312564
sf2042969150	20	42969150	0.486895	0.312564
sf2042972029	20	42972029	0.486895	0.312564
sf2042973701	20	42973701	0.486895	0.312564
sf2042975596	20	42975596	0.486895	0.312564
sf2042976005	20	42976005	0.486895	0.312564
sf2042978863	20	42978863	0.486895	0.312564
sf2042981738	20	42981738	0.486895	0.312564
sf2042984680	20	42984680	0.486895	0.312564
sf2042986057	20	42986057	0.486895	0.312564
sf2042987183	20	42987183	0.486895	0.312564
sf2042987275	20	42987275	0.486895	0.312564
sf2042987438	20	42987438	0.486895	0.312564
sf2042987517	20	42987517	0.486895	0.312564
sf2042988708	20	42988708	0.486895	0.312564
sf2042988908	20	42988908	0.486895	0.312564
sf2042989432	20	42989432	0.486895	0.312564
sf2042991613	20	42991613	0.486895	0.312564
sf2042991634	20	42991634	0.486895	0.312564
sf2042991695	20	42991695	0.486895	0.312564
sf2042991715	20	42991715	0.486895	0.312564
sf2042991864	20	42991864	0.486895	0.312564
sf2042991999	20	42991999	0.486895	0.312564
sf2042992024	20	42992024	0.486895	0.312564
sf2042992109	20	42992109	0.486895	0.312564
sf2042992400	20	42992400	0.486895	0.312564
sf2042992416	20	42992416	0.486895	0.312564
sf2042999288	20	42999288	0.486895	0.312564
sf2042999756	20	42999756	0.486895	0.312564
sf2043000456	20	43000456	0.486895	0.312564
sf2043000470	20	43000470	0.486895	0.312564
sf2043006149	20	43006149	0.486895	0.312564
sf2043006311	20	43006311	0.486895	0.312564
sf2043009328	20	43009328	0.486895	0.312564
sf2043009410	20	43009410	0.486895	0.312564
sf2043009518	20	43009518	0.486895	0.312564
sf2043009651	20	43009651	0.486895	0.312564
sf2043010153	20	43010153	0.486895	0.312564
sf2043010469	20	43010469	0.486895	0.312564
sf2043010627	20	43010627	0.486895	0.312564
sf2043010933	20	43010933	0.486895	0.312564
sf2043011374	20	43011374	0.486895	0.312564
sf2043011592	20	43011592	0.486895	0.312564
sf2043012781	20	43012781	0.486895	0.312564
sf2043013277	20	43013277	0.486895	0.312564
sf2043014253	20	43014253	0.486895	0.312564
sf2043014476	20	43014476	0.486895	0.312564
sf2043014510	20	43014510	0.486895	0.312564
sf2043016309	20	43016309	0.486895	0.312564
sf2043016469	20	43016469	0.486895	0.312564
sf2043016490	20	43016490	0.486895	0.312564
sf2043016553	20	43016553	0.486895	0.312564
sf2043016596	20	43016596	0.486895	0.312564
sf2043016717	20	43016717	0.486895	0.312564
sf2043017061	20	43017061	0.486895	0.312564
sf2043017243	20	43017243	0.486895	0.312564
sf2043017424	20	43017424	0.486895	0.312564
sf2043017451	20	43017451	0.486895	0.312564
sf2043017518	20	43017518	0.486895	0.312564
sf2043017542	20	43017542	0.486895	0.312564
sf2043017587	20	43017587	0.486895	0.312564
sf2043023202	20	43023202	0.486895	0.312564
sf2042613238	20	42613238	0.494121	0.306167
sf2043172698	20	43172698	0.49904	0.301865
sf2043173525	20	43173525	0.49904	0.301865
sf2043175361	20	43175361	0.49904	0.301865
sf2043176623	20	43176623	0.49904	0.301865
sf2043177052	20	43177052	0.49904	0.301865
sf2043177087	20	43177087	0.49904	0.301865
sf2043177586	20	43177586	0.49904	0.301865
sf2043177679	20	43177679	0.49904	0.301865
sf2043178251	20	43178251	0.49904	0.301865
sf2043178947	20	43178947	0.49904	0.301865
sf2043179333	20	43179333	0.49904	0.301865
sf2043179455	20	43179455	0.49904	0.301865
sf2043179620	20	43179620	0.49904	0.301865
sf2043179679	20	43179679	0.49904	0.301865
sf2043179752	20	43179752	0.49904	0.301865
sf2043179776	20	43179776	0.49904	0.301865
sf2043180413	20	43180413	0.49904	0.301865
sf2043180477	20	43180477	0.49904	0.301865
sf2043182653	20	43182653	0.49904	0.301865
sf2043184582	20	43184582	0.49904	0.301865
sf2043185126	20	43185126	0.49904	0.301865
sf2043185268	20	43185268	0.49904	0.301865
sf2043185312	20	43185312	0.49904	0.301865
sf2043185324	20	43185324	0.49904	0.301865
sf2043185325	20	43185325	0.49904	0.301865
sf2043185380	20	43185380	0.49904	0.301865
sf2043185605	20	43185605	0.49904	0.301865
sf2043185672	20	43185672	0.49904	0.301865
sf2043185673	20	43185673	0.49904	0.301865
sf2043185931	20	43185931	0.49904	0.301865
sf2043186629	20	43186629	0.49904	0.301865
sf2043186985	20	43186985	0.49904	0.301865
sf2043188152	20	43188152	0.49904	0.301865
sf2043188534	20	43188534	0.49904	0.301865
sf2043188571	20	43188571	0.49904	0.301865
sf2043189141	20	43189141	0.49904	0.301865
sf2043189773	20	43189773	0.49904	0.301865
sf2043197244	20	43197244	0.49904	0.301865
sf2043197309	20	43197309	0.49904	0.301865
sf2043198783	20	43198783	0.49904	0.301865
sf2043198904	20	43198904	0.49904	0.301865
sf2043023731	20	43023731	0.509193	0.293117
sf2043182937	20	43182937	0.517233	0.286314
sf2043075926	20	43075926	0.51849	0.28526
sf2042824198	20	42824198	0.565235	0.247771
sf2042997799	20	42997799	0.574676	0.240577
sf2042814421	20	42814421	0.577036	0.238797
[truncated: 906 more rows]

## Sheet: Fig.3c-f
Fig. 3c	Biomass (g/plant)	WT	RNAi1	RNAi2	RNAi3
		0.64	0.35	0.38	0.43
		0.55	0.45	0.41	0.43
		0.66	0.36	0.36	0.43
		0.58	0.49	0.56	0.44
		0.59	0.45		0.55
		0.64	0.48		0.62
Fig. 3d	P uptake (mg/plant)	WT	RNAi1	RNAi2	RNAi3
		1.48436	0.672781	0.784097	0.592751
		1.55583	0.829959	0.964531	0.663853
		1.51403	0.658746	0.790741	0.939969
		1.63354	0.958028	1.10552	0.888095
		1.51805	0.854098		0.969272
			0.905491		1.227
Fig. 3e	Root length (m/plant)	WT	RNAi1	RNAi2	RNAi3
		11.412	8.35645	8.1035	6.58251
		8.95959	8.3273	7.91277	7.29485
		8.8534	6.96441	7.35425	11.6018
		10.1307	8.31651	14.3097	10.5318
		12.8575	8.08964		14.2949
			12.9667		15.1368
Fig. 3f	P acquisition efficiency (mg/m)	WT	RNAi1	RNAi2	RNAi3
		0.13007	0.0805104	0.0967603	0.0900494
		0.173649	0.0996673	0.121896	0.0910029
		0.171011	0.0945875	0.107522	0.081019
		0.161246	0.115196	0.0772569	0.0843253
		0.118067	0.105579		0.0678055
			0.0698317		0.081061

## Sheet: Fig.4a-b
Fig. 4a	Symbol	Gene ID	FPKM					Fig. 4b		Number	EF1a	GmPT4
	PT4	Glyma.10G006700	63.9634								Cq	Cq	⊿CT		⊿⊿CT	reletive expression of GmPT4
	PT7	Glyma.10G186500	40.4867						Root	1	17.46	21.3	3.84	4.50667	-0.666667	1.5874
	PT2	Glyma.03G162800	8.50978							2	17.65	22.54	4.89		0.383333	0.766664
	PT12	Glyma.20G021600	5.53705							3	17.52	22.31	4.79		0.283333	0.82169
	PT13	Glyma.20G204000	3.12335						Stem	4	19.3	30.67	11.37		6.86333	0.00858877
	PT3	Glyma.07G222700	3.00353							5	19.49	29.49	10		5.49333	0.0221994
	PT5	Glyma.10G036800	2.04739							6	19.7	30.18	10.48		5.97333	0.0159165
	PT1	Glyma.02G005800	1.84807						Leaf	7	18.45	34.87	16.42		11.9133	0.000259256
	PT11	Glyma.19G164300	0.294655							8	18.4	32.52	14.12		9.61333	0.00127673
	PT6	Glyma.10G186400	0.117522							9	18.5	30.53	12.03		7.52333	0.00543564
	PT8	Glyma.13G040200	0						Flower	10	18.98	28.45	9.47		4.96333	0.0320544
	PT9	Glyma.14G123500	0							11	19.22	27.73	8.51		4.00333	0.0623558
	PT10	Glyma.14G188000	0							12	19.23	28.6	9.37		4.86333	0.0343551
	PT14	Glyma.20G204100	0						Pod	13	23.76	36	12.24		7.73333	0.00469932
										14	23.76	33.79	10.03		5.52333	0.0217426
										15	23.75	36.9	13.15		8.64333	0.00250091

## Sheet: Fig.4c
Fig. 4c
V	WT	35S:GmPHF1 (WT)	35S:GmPT4 (WT)	Cas9-GmPT4 (WT)	RNAi-GmPHF1	p35S:GmPT4 (RNAi-GmPHF1)	Cas9-GmPT4 (RNAi-GmPHF1)		Rb	WT	35S:GmPHF1 (WT)	35S:GmPT4 (WT)	Cas9-GmPT4 (WT)	RNAi-GmPHF1	p35S:GmPT4 (RNAi-GmPHF1)	Cas9-GmPT4 (RNAi-GmPHF1)
	20.7421	11.911	28.4434	2.02708	14.3381	14.0044	13.8945			17.1395	13.8665	12.7827	19.7204	11.6282	15.9884	16.4594
	14.1774	20.2446	17.439	16.7514	3.47646	7.7003	6.21882			16.0096	15.002	6.43847	15.0796	13.6042	13.2655	11.8619
	9.15748	24.3855	33.5288	8.20839	14.2643	10.4975	13.6888			5.73592	17.4661	11.6656	15.8146	21.8175	16.0501	10.0893
	7.51079	16.4192	26.6988	8.21305	8.86622	3.26311	10.1313			7.94794	12.9335	15.4444	9.04841	13.5961	12.828	8.62486
	8.74273	20.4769	21.9954	12.1248	11.001	19.4367	13.6973			10.6988	8.09117	14.6768	11.8967	15.5827	16.0122	9.3633
	18.9561	11.4286	28.755	5.3607	10.9564	15.0202	2.53358			11.6441	10.0962	14.0262	14.9429	14.7381	12.0221	14.4844
	22.4211	22.7216	36.5073	11.8141	16.9574	11.2258	18.135			18.7868	7.46922	15.6425	22.5668	14.4874	12.0474	9.93332
	20.4903	25.5471	32.4887	6.24672	12.8554	15.7233	8.25701			19.1548	10.3996	13.3146	17.608	13.0079	16.2251	15.0565
	23.9555	18.4188	25.1052	10.6326	23.42	8.12761	8.08463			10.1867	14.3605	16.2562	7.78368	17.6464	15.0221	14.8501
	10.7571	27.3618	31.6844		19.5063	16.7261	5.40391			11.9796	9.47486	17.1676		11.3781	20.2342	10.2431
	11.8576	47.3767	37.2893		8.71803	10.9626				17.0756	16.8522	14.362		8.45668	12.211
	20.2861	14.5172	13.5751		8.93727	6.51106				18.3764	9.26483	16.1182		12.6279	7.93728
	19.377	29.9519	17.732		5.06137	15.8142				14.8863	13.6912	9.59059		10.8644	15.7315
	26.8541	18.0968	39.2114		6.16599	12.132				17.4502	11.0129	10.0622		11.8152	15.091
	12.5058	23.199	17.8493		8.82852					19.4883	17.5944	13.6892		12.2175
	10.0878	20.5091	12.7002		7.85657					20.7434	8.04323	13.7848		12.8921
	22.9356	15.9729	23.6623		14.4481					19.0545	8.21111	10.9654		6.33388
	13.1791	14.7812	16.9526		10.2766					15.26	13.0018	11.0827		15.0731
	24.3101	20.2789	16.8383		14.6524					11.006	9.13649	11.6062		13.22
	14.4527	28.3125	17.6121		5.16273					10.1836	11.3749	14.2277		15.1121
	14.9293	14.3263	11.6494		6.91807					11.534	9.5529	6.4736		7.32376
	14.7008	28.4004	12.2686		9.86803					11.8968	5.50761	13.0216		17.237
	19.2155	12.8924	12.784		13.808					11.4349	11.6842	5.97221		16.259
	11.2221	34.2708			12.1931					13.1141	13.6496			14.0068
	15.36	11.9926								9.79079	7.17717
	10.828	31.0976								8.22733	11.1666
	13.1095	28.9215								8.6441	16.0449
	24.1109	24.2132								14.0068	10.0855
	12.6967	22.0205								7.93599	12.3015
	16.1175	13.7071								8.26732	9.51481
	17.7038									8.45115
	16.3312									8.16942

[truncated: 15 more sheets: Fig.4e-f, Fig.4g, Fig.5a, Fig.5d, Fig.5g, Fig.5h, Fig.5i, Suppl Fig. 7, Suppl Fig. 9, Suppl Fig. 10b, Suppl Fig. 12, Suppl Fig. 14b, Suppl Fig. 14d, Suppl Fig. 17b, Suppl Fig. 21]
